# Supplementary material for: Starch-mediated colloidal chemistry for highly reversible zinc-based polyiodide redox flow batteries
Source: Nat Commun. 2024 May 7;15:3841. doi: 10.1038/s41467-024-48263-8 (PMC11076626; doi:10.1038/s41467-024-48263-8)
Supplement: Supplementary file 4 — Source Data [file 41467_2024_48263_MOESM4_ESM.xlsx]

## Sheet: Fig. 2
Fig. 2b					Fig. 2c					Fig. 2d																Fig. 2e
Starch concentration (mol L-1)	Viscosity (10-5 Pa s)	Ionic conductivity (mS cm-1)	Ix- permeability (10-8 cm2 min-1)		50% SOC with 1 M starch		1 M starch			SOC without starch							SOC with 1 M starch										SOC without starch	SOC with 1 M starch
0	0.0081	100.1	3933.33		Particle size (nm)	Frequency (%)	Particle size (nm)	Frequency (%)		Raman shift (cm-1)	2 M ZnI2	0.1	0.2	0.5	0.7	1	Raman shift (cm-1)	2 M ZnI2	0.1	0.2	0.5	0.7	1	1 M Starch		SOC (%)	Ratio (I5-/I3-)	Ratio (I5-/I3-)
0.1	0.015	86.6	26.7625		16	1.90558	10	2.77446		51.3796	677.189	181.959	189.54	254.742	318.428	245.644	51.3796	699.025	354.819	378.474	379.081	322.977	342.689	328.434		10	0.82	0.96
0.2	0.03	81.6	19.8927		16.2883	1.91281	10.1802	2.79161		52.5158	679.728	172.233	193.02	286.561	350.406	247.957	52.5158	688.19	375.35	402.67	350.406	329.619	342.982	314.475		20	0.85	1
0.5	0.045	67.1	14.9636		16.5766	1.92017	10.3604	2.80909		53.6498	657.771	172.563	189.965	266.821	307.424	275.521	53.6498	666.325	385.73	412.992	365.428	324.825	359.628	325.404		50	0.91	1.01
1	0.135	43.7	7.8637		16.8649	1.92764	10.5405	2.8269		54.7858	605.781	187.456	215.645	260.748	331.22	260.748	54.7858	661.03	371.53	410.431	377.732	348.133	356.59	329.811		70	0.96	1.04
2	2.27	14.9	7.23236		17.1532	1.93523	10.7207	2.84503		55.9195	631.292	186.354	184.994	287.013	356.385	295.174	55.9195	606.67	403.176	425.486	368.628	341.423	357.746	331.356		100	1.03	1.06
3	15.7	6.51	0.70834		17.4414	1.94295	10.9009	2.8635		57.0531	609.091	176.887	226.312	299.148	351.173	284.841	57.0531	627.56	406.32	475.514	405.8	382.389	387.591	342.198
					17.7297	1.95079	11.0811	2.88232		58.1887	577.254	208.008	212.931	311.397	385.246	308.935	58.1887	608.025	455.896	490.358	450.479	395.092	417.247	345.984
					18.018	1.95876	11.2613	2.90147		59.322	576.916	207.773	238.939	311.659	401.694	331.283	59.322	614.085	505.58	534.669	482.495	430.552	437.478	351.828
					18.3063	1.96686	11.4414	2.92098		60.4573	574.015	209.893	264.788	362.737	451	349.821	60.4573	623.76	554.548	592.435	536.033	458.535	510.2	356.493
					18.5946	1.97509	11.6216	2.94085		61.5903	576.111	214.759	267.947	371.313	441.561	376.33	61.5903	613.165	589.684	627.819	564.997	487.724	526.862	368.202
					18.8829	1.98345	11.8018	2.96107		62.7232	580.825	219.17	275.609	380.021	475.967	379.08	62.7232	650.925	605.4	633.619	582.26	501.364	538.049	357.54
					19.1712	1.99194	11.982	2.98166		63.8581	577.33	240.401	269.783	413.133	510.183	384.641	63.8581	635.725	613.288	647.478	592.098	520.868	552.921	340.566
					19.4595	2.00057	12.1622	3.00263		64.9907	575.372	235.546	287.604	399.403	499.254	377.214	64.9907	624.28	630.852	660.893	585.45	528.271	542.779	326.691
					19.7477	2.00933	12.3423	3.02396		66.1254	579.667	249.346	289.109	419.166	508.633	391.829	66.1254	611.355	621.956	659.4	578.218	516.917	529.342	311.889
					20.036	2.01824	12.5225	3.04568		67.2577	574.738	256.071	291.027	424.347	520.272	378.01	67.2577	593.435	608.068	613.921	580.429	500.762	524.337	306.798
					20.3243	2.02728	12.7027	3.06778		68.3899	565.616	244.417	302.305	410.846	511.346	368.234	68.3899	584.51	604.288	643.846	588.531	522.602	545.114	300.537
					20.6126	2.03647	12.8829	3.09028		69.5241	538.428	256.394	300.325	416.94	519.179	381.796	69.5241	571.495	626.208	649.213	564.707	510.393	536.751	285.628
					20.9009	2.0458	13.0631	3.11317		70.6561	555.813	247.982	309.182	413.303	550.01	391.048	70.6561	565.905	627.904	640.937	573.06	515.833	535.704	297.34
					21.1892	2.05528	13.2432	3.13646		71.7878	529.721	273.598	304.438	437.283	525.056	379.559	71.7878	561.825	631.648	630.7	588.316	528.219	529.01	287.753
					21.4775	2.06491	13.4234	3.16016		72.9216	545.165	264.056	332.427	444.022	546.972	396.083	72.9216	548.545	627.76	665.798	588.624	528.111	534.398	279.38
					21.7658	2.07468	13.6036	3.18427		74.0532	529.725	278.515	316.743	429.865	550.009	394.758	74.0532	548.84	626.62	679.046	574.974	535.186	564.051	280.153
					22.0541	2.08461	13.7838	3.2088		75.1845	510.22	263.08	307.184	439.498	540.087	395.393	75.1845	517.26	636.964	667.913	605.857	521.517	553.241	279.948
					22.3423	2.09469	13.964	3.23375		76.3179	499.293	262.301	311.387	436.402	556.815	388.083	76.3179	513.865	643.94	674.314	585.96	527.67	562.951	265.753
					22.6306	2.10492	14.1441	3.25913		77.449	481.995	255.362	316.162	455.243	546.444	414.963	77.449	496.284	646.004	676.71	601.925	535.804	562.404	272.234
					22.9189	2.11532	14.3243	3.28494		78.5822	460.164	277.861	336.595	442.017	551.203	408.884	78.5822	485.315	664.756	687.95	629.516	515.059	553.462	267.921
					23.2072	2.12587	14.5045	3.31119		79.713	468.427	267.822	337.202	461.042	569.961	417.772	79.713	483.796	669.928	707.229	621.436	566.231	572.945	266.777
					23.4955	2.13658	14.6847	3.33789		80.8437	453.646	275.631	346.571	461.109	556.435	430.073	80.8437	477.736	677.18	704.67	616.29	569.736	566.78	262.034
					23.7838	2.14746	14.8649	3.36503		81.9764	439.466	294.148	365.124	470.49	586.101	458.783	81.9764	458.417	673.176	696.59	647.565	572.93	594.15	255.953
					24.0721	2.1585	15.045	3.39263		83.1068	436.05	315.81	341.162	485.305	551.944	435.326	83.1068	463.937	683.772	720.859	643.935	568.604	593.956	252.938
					24.3604	2.1697	15.2252	3.42069		84.2371	423.622	301.153	364.252	489.015	592.984	428.067	84.2371	446.351	701.544	726.782	626.685	565.02	585.097	250.817
					24.6486	2.18108	15.4054	3.44921		85.3694	429.487	316.008	365.007	482.889	608.582	437.441	85.3694	446.317	706.44	725.47	652.61	600.061	606.452	248.83
					24.9369	2.19263	15.5856	3.47821		86.4994	433.175	330.179	374.532	504.069	627.974	456.9	86.4994	442.116	713.3	741.178	660.358	570.949	617.414	244.15
					25.2252	2.20435	15.7658	3.50768		87.6293	433.416	324.957	394.84	510.847	631.745	443.06	87.6293	435.722	741.32	757.534	682.76	617.069	612.177	243.404
					25.5135	2.21624	15.9459	3.53763		88.7612	421.567	345.228	401.493	530.693	655.725	459.841	88.7612	445.254	741.86	763.53	696.013	607.796	643.916	234.019
					25.8018	2.22831	16.1261	3.56807		89.8908	414.245	367.787	413.415	539.928	656.072	482.548	89.8908	444.525	752.444	790.881	717.6	625.653	649.158	232.909
					26.0901	2.24056	16.3063	3.59901		91.0202	427.727	371.307	440.884	558.683	665.459	476.017	91.0202	450.529	782.292	788.631	723.325	636.526	656.504	227.951
					26.3784	2.253	16.4865	3.63045		92.1517	407.947	373.173	420.592	557.353	667.999	481.07	92.1517	437.086	770.26	810.392	727.789	650.818	665.25	224.934
					26.6667	2.26561	16.6667	3.66238		93.2809	420.848	399.434	455.026	598.465	665.038	502.381	93.2809	450.221	802.988	826.872	746.709	658.861	656.802	226.895
					26.955	2.27841	16.8468	3.69483		94.41	434.983	406.725	451.307	577.508	686.562	502.062	94.41	447.534	831.832	864.752	724.286	653.64	680.39	226.751
					27.2432	2.2914	17.027	3.7278		95.541	423.805	442.249	486.131	621.206	721.997	521.1	95.541	442.249	833.484	850.216	756.28	689.771	675.373	225.65
					27.5315	2.30457	17.2072	3.76128		96.6698	429.948	442.15	498.361	625.179	723.892	521.668	96.6698	442.493	864.832	885.672	786.272	683.447	693.729	211.615
					27.8198	2.31794	17.3874	3.7953		97.7985	434.277	444.903	514.826	636.163	719.111	538.134	97.7985	461.012	893.644	892.824	798.632	677.294	722.539	208.33
					28.1081	2.3315	17.5676	3.82984		98.927	438.448	495.321	530.309	655.168	768.365	562.553	98.927	438.38	933.564	925.328	812.957	729.946	718.97	204.371
					28.3964	2.34526	17.7477	3.86493		100.058	435.96	497.69	534.81	661.295	811.839	561.62	100.058	467.1	952.208	945.336	835.211	747.91	774.031	209.731
					28.6847	2.35922	17.9279	3.90055		101.186	445.651	521.455	571.117	705.619	773.215	558.701	101.186	470.068	989.384	956.824	862.883	755.971	741.487	208.375
					28.973	2.37337	18.1081	3.93673		102.314	445.684	543.161	580.573	714.978	807.814	569.488	102.314	489.123	1047.8	1017.6	894.415	782.873	800.193	205.348
					29.2613	2.38773	18.2883	3.97346		103.444	462.396	558.94	643.164	744.093	842.238	606.969	103.444	489.682	1086.7	1057.46	924.374	823.445	784.465	207.984
					29.5495	2.4023	18.4685	4.01075		104.572	484.391	595.528	646.553	760.487	864.634	621.39	104.572	490.332	1142.69	1084.26	972.276	835.976	841.568	208.016
					29.8378	2.41707	18.6486	4.04861		105.699	486.933	629.702	665.465	774.155	889.156	605.159	105.699	505.585	1157.02	1142.72	974.005	847.083	836.564	210.158
					30.1261	2.43204	18.8288	4.08704		106.829	493.916	632.506	698.568	768.143	871.452	626.884	106.829	504.6	1177.87	1140.2	1007.79	867.236	837.016	197.553
					30.4144	2.44723	19.009	4.12605		107.957	499.032	636.897	668.566	773.426	871.247	613.674	107.957	515.85	1151.06	1146.84	991.589	840.986	880.396	195.714
					30.7027	2.46264	19.1892	4.16564		109.084	481.627	661.983	686.631	770.435	890.155	630.292	109.084	533.81	1113.26	1116.07	988.044	878.183	834.521	197.116
					30.991	2.47826	19.3694	4.20581		110.211	502.775	633.046	691.492	768.246	863.309	617.555	110.211	542.915	1117.09	1095.68	971.046	842.888	872.463	204.279
					31.2793	2.49409	19.5495	4.24659		111.34	515.481	659.034	692.092	772.976	880.588	599.953	111.34	534.895	1082.59	1066.27	977.65	832.057	851.751	198.132
					31.5676	2.51015	19.7297	4.28796		112.467	520.667	627.326	693.988	785.912	863.1	638.553	112.467	517.51	1022.81	1033.47	924.148	820.296	835.733	198.092
					31.8559	2.52643	19.9099	4.32993		113.594	534.403	646.574	677.363	769.731	883.091	606.688	113.594	541.61	998.412	1023.88	905.483	811.016	800.52	202.159
					32.1441	2.54293	20.0901	4.37252		114.723	514.545	652.693	675.031	776.251	852.341	596.848	114.723	537.165	977.016	980.648	898.413	823.022	802.08	192.876
					32.4324	2.55967	20.2703	4.41572		115.849	530.822	632.163	670.497	777.136	852.41	591.041	115.849	555.495	939.532	958.488	908.168	782.014	790.378	193.831
					32.7207	2.57663	20.4505	4.45954		116.975	552.355	608.001	657.449	754.953	879.617	612.877	116.975	566.91	934.636	941.048	869.867	770.971	776.542	191.594
					33.009	2.59382	20.6306	4.50399		118.102	557.442	607.005	660.606	742.05	833.24	597.956	118.102	582.295	924.708	923.32	866.653	754.58	770.591	195.884
					33.2973	2.61125	20.8108	4.54907		119.23	579.786	594.599	642.584	723.95	836.611	577.213	119.23	592.86	896.836	914.08	842.87	770.544	753.854	186.934
					33.5856	2.62891	20.991	4.59479		120.356	585.442	585.789	636.455	705.168	857.167	574.684	120.356	606.61	883.124	909.496	855.085	743.341	764.857	188.022
					33.8739	2.64681	21.1712	4.64115		121.481	563.791	577.077	611.674	720.308	834.478	599.911	121.481	594.72	870.46	913.36	814.412	734.839	758.365	190.767
					34.1622	2.66495	21.3514	4.68816		122.607	562.67	581.145	594.243	710.748	815.533	571.494	122.607	589.415	865.58	890.672	830.01	721.778	740.391	186.959
					34.4504	2.68334	21.5315	4.73582		123.735	544.273	560.483	598.948	704.725	812.563	561.17	123.735	563.915	885.508	894.024	843.472	765.856	739.755	179.272
					34.7387	2.70197	21.7117	4.78414		124.86	530.201	521.846	587.59	682.098	808.793	553.349	124.86	539.31	867.824	894.12	812.217	743.733	737.57	183.468
					35.027	2.72085	21.8919	4.83312		125.985	493.24	522.832	595.961	688.225	763.404	563.156	125.985	501.305	851.296	880.816	803.727	716.246	731.282	186.785
					35.3153	2.73998	22.0721	4.88277		127.111	496.89	524.874	572.652	690.049	780.827	554.223	127.111	491.089	855.632	875.84	815.637	704.382	745.335	179.167
					35.6036	2.75937	22.2523	4.93309		128.238	474.419	505.238	545.467	668.197	787.517	557.058	128.238	490.92	856.108	860.744	802.518	711.152	711.834	175.299
					35.8919	2.77901	22.4324	4.9841		129.363	466.245	506.019	543.477	681.729	755.964	540.071	129.363	486.609	848.588	870.104	790.016	724.635	710.333	178.775
					36.1802	2.7989	22.6126	5.03579		130.487	479.876	503.952	559.719	633.17	754.907	546.798	130.487	498.851	843.32	868.888	772.59	694.379	723.623	182.402
					36.4685	2.81906	22.7928	5.08816		131.612	479.641	484.869	545.987	671.619	756.505	553.457	131.612	494.716	825.772	869.776	788.422	705.573	711.685	176.835
					36.7568	2.83948	22.973	5.14123		132.738	507.52	489.683	513.421	631.433	734.525	534.446	132.738	523.595	842.364	852.4	800.313	720.96	731.812	175.594
					37.0451	2.86016	23.1532	5.195		133.863	545.069	473.708	546.899	640.421	761.05	528.601	133.863	552.32	847.388	871.784	796.29	707.512	719.033	175.862
					37.3333	2.88111	23.3333	5.24947		134.987	572.898	488.481	510.839	623.305	764.903	539.971	134.987	584.01	871.812	881.84	794.036	684.958	727.64	175.203
					37.6216	2.90233	23.5135	5.30464		136.111	589.542	451.253	496.649	630.128	755.475	537.302	136.111	609.125	861.04	866.728	778.512	714.144	701.948	168.508
					37.9099	2.92383	23.6937	5.36053		137.237	606.703	483.167	521.793	642.415	738.642	531.958	137.237	629.88	874.444	864.144	796.242	680.364	735.931	175.445
					38.1982	2.9456	23.8739	5.41714		138.361	608.557	464.159	516.335	630.85	756.207	546.827	138.361	628.48	862.456	878.176	790.088	731.136	717.584	170.96
					38.4865	2.96764	24.0541	5.47447		139.484	571.324	463.291	510.703	620.43	745.058	543.215	139.484	588.595	878.628	880.52	785.697	710.514	735.575	171.296
					38.7748	2.98996	24.2342	5.53252		140.608	542.994	459.602	518.491	643.714	744.57	553.689	140.608	569.935	871.012	878.32	813.611	713.433	729.678	167.934
					39.0631	3.01257	24.4144	5.59131		141.731	510.464	449.852	513.44	646.028	719.087	547.94	141.731	531.03	883.2	911.336	829.351	707.587	738.028	164.788
					39.3513	3.03546	24.5946	5.65083		142.856	463.933	451.76	487.603	619.479	756.089	550.498	142.856	490.647	887.56	920.288	828.452	697.928	733.095	167.99
					39.6396	3.05864	24.7748	5.71109		143.98	437.49	450.476	500.529	643.247	752.822	548.553	143.98	462.989	895.272	919.888	822.491	717.65	755.528	167.204
					39.9279	3.0821	24.955	5.77209		145.102	415.853	446.571	492.581	630.612	751.051	554.154	145.102	429.656	897.744	915.88	823.45	707.747	769.32	166.855
					40.2162	3.10586	25.1351	5.83383		146.225	405.954	456.775	493.316	636.101	761.968	541.362	146.225	407.375	931.416	928.976	821.517	720.689	735.576	164.845
					40.5045	3.12991	25.3153	5.89633		147.35	383.525	453.872	489.721	621.622	759.609	567.509	147.35	402.803	921.272	958.88	842.808	740.67	744.052	164.774
					40.7928	3.15426	25.4955	5.95959		148.473	374.629	444.635	497.343	621.679	769.665	566.944	148.473	389.562	911.976	962.792	835.212	754.123	779.125	164.812
					41.0811	3.17891	25.6757	6.0236		149.595	376.519	441.375	492.666	646.54	766.67	551.381	149.595	380.973	920.004	958.336	832.809	728.201	769.369	168.654
					41.3694	3.20386	25.8559	6.08837		150.717	352.507	441.561	508.3	651.892	792.113	584.478	150.717	377.854	934.624	978.312	856.156	762.451	773.911	165.231
					41.6577	3.22911	26.036	6.15392		151.839	361.712	441.277	497.869	650.126	780.825	588.145	151.839	367.507	959.896	985.224	874.47	750.508	799.015	163.711
					41.946	3.25467	26.2162	6.22023		152.964	356.962	444.602	507.924	650.062	790.179	591.455	152.964	374.88	949.832	1019.62	868.321	761.213	810.388	169.151
					42.2342	3.28054	26.3964	6.28731		154.085	345.272	446.077	500.657	655.638	798.491	585.56	154.085	369.597	985.952	1047.41	873.96	751.323	830.161	158.485
					42.5225	3.30672	26.5766	6.35517		155.207	365.207	447.578	493.414	653.167	795.394	606.657	155.207	377.476	1012.44	1058.55	930.881	797.417	829.772	164.606
					42.8108	3.33321	26.7568	6.42381		156.329	351.05	449.598	492.737	676.756	813.59	607.327	156.329	370.396	1019.72	1060.16	931.55	821.678	835.833	156.314
					43.0991	3.36002	26.9369	6.49324		157.45	362.117	432.439	472.853	673.58	784.721	627.777	157.45	381.92	1024.11	1092.82	953.116	829.851	845.344	156.809
					43.3874	3.38714	27.1171	6.56344		158.572	371.91	441.181	492.293	658.408	844.699	603.933	158.572	386.37	1027.36	1126.09	966.428	852.097	870.928	156.364
					43.6757	3.41459	27.2973	6.63444		159.695	373.9	436.843	489.854	680.428	826.713	645.534	159.695	386.515	1052.98	1159.54	959.578	825.371	881.738	159.639
					43.964	3.44236	27.4775	6.70623		160.816	377.685	423.741	478.633	677.45	813.342	639.963	160.816	382.572	1051.52	1146.58	976.68	850.83	915.094	163.271
					44.2522	3.47046	27.6577	6.77881		161.937	389.54	401.499	464.295	680.744	853.769	645.337	161.937	401.498	1072.62	1161.87	987.379	843.748	900.532	157.727
					44.5405	3.49888	27.8378	6.8522		163.058	373.146	410.974	468.35	681.176	851.97	643.148	163.058	399.632	1035.71	1144.86	984.736	898.672	928.695	151.113
					44.8288	3.52764	28.018	6.92638		164.178	372.91	407.38	457.386	690.079	838.096	624.738	164.178	387.045	1033.98	1141.46	1012.78	862.099	940.108	159.418
					45.1171	3.55673	28.1982	7.00136		165.299	367.671	386.601	441.259	679.885	835.192	641.891	165.299	386.268	997.964	1102.74	994.498	880.518	944.507	156.374
					45.4054	3.58615	28.3784	7.07714		166.421	353.076	377.129	447.758	688.961	842.211	656.312	166.421	367.468	981.068	1067.16	953.485	839.546	927.499	152.917
					45.6937	3.61591	28.5586	7.15373		167.542	337.898	379.511	436.771	675.13	843.58	644.503	167.542	364.531	951.04	1052.51	950.775	865.552	934.13	151.006
					45.982	3.64601	28.7387	7.23113		168.662	336.114	357.794	429.619	656.4	838.622	638.443	168.662	331.858	896.216	986.928	895.816	821.331	894.486	153.625
					46.2703	3.67645	28.9189	7.30934		169.782	314.268	332.067	409.106	635.575	854.739	627.606	169.782	335.055	876.656	961.664	875.992	810.907	859.388	153.415
					46.5586	3.70724	29.0991	7.38837		170.901	295.268	352.173	405.231	634.044	801.84	623.432	170.901	306.742	833.54	903.048	865.509	761.383	848.929	150.817
					46.8469	3.73837	29.2793	7.4682		172.021	293.981	335.184	397.451	598.827	785.629	588.89	172.021	299.413	800.468	855.312	797.552	727.998	792.915	154.41
					47.1351	3.76986	29.4595	7.54885		173.143	268.657	311.007	383.134	604.148	757.666	598.854	173.143	285.861	767.592	827.408	761.636	735.167	755.681	147.1
					47.4234	3.80169	29.6396	7.63031		174.262	259.137	297.479	382.095	577.109	740.392	569.837	174.262	271.697	747.004	802.8	727.171	683.54	747.003	143.186
					47.7117	3.83388	29.8198	7.71259		175.382	251.476	292.552	333.496	534.254	727.087	552.085	175.382	253.259	721.144	780.843	694.728	663.03	714.54	149.578
					48	3.86643	30	7.79569		176.501	246.583	262.546	350.282	539.605	693.307	530.37	176.501	253.311	709.536	739.88	681.433	633.938	695.946	150.206
					48.2883	3.89933	30.1802	7.87961		177.62	235.703	262.918	328.153	513.974	664.872	510.679	177.62	250.068	679.764	748.03	655.646	599.636	664.872	146.482
					48.5766	3.9326	30.3604	7.96435		178.739	221.658	263.988	324.554	495.718	624.091	493.743	178.739	240.946	664.644	723.63	633.966	588.541	615.533	144.37
					48.8649	3.96622	30.5405	8.04991		179.857	220.137	240.796	306.587	486.198	619.754	462.513	179.857	231.915	651.596	698.44	615.149	559.884	610.543	146.451
					49.1531	4.00022	30.7207	8.13628		180.978	215.009	240.726	307.156	474.875	591.95	442.647	180.978	220.994	634.308	693.502	605.104	547.225	589.319	140.884
					49.4414	4.03458	30.9009	8.22348		182.097	211.299	240.696	303.171	446.536	580.695	434.041	182.097	210.445	620.284	657.112	587.271	524.138	566.884	140.471
					49.7297	4.06931	31.0811	8.3115		183.215	214.002	230.11	289.938	427.347	563.44	426.689	183.215	212.03	612.748	669.554	588.424	516.104	568.7	146.547
					50.018	4.10441	31.2613	8.40034		184.333	208.333	224.692	291.705	418.505	531.508	415.22	184.333	211.881	609.692	669.082	584.067	517.711	545.962	136.786
					50.3063	4.13989	31.4414	8.49		185.451	192.922	215.889	274.29	425.872	528.894	398.311	185.451	208.343	603.176	644.122	561.704	500.678	530.863	136.226
					50.5946	4.17574	31.6216	8.58048		186.569	190.786	205.724	273.862	408.172	518.241	365.586	186.569	198.19	590.18	618.482	534.62	503.827	518.896	135.62
					50.8829	4.21197	31.8018	8.67178		187.687	190.479	211.934	252.489	399.011	486.663	382.658	187.687	194.273	583.212	637.894	540.3	493.858	515.444	134.029
					51.1712	4.24858	31.982	8.7639		188.805	185.643	204.455	237.769	375.597	485.336	367.758	188.805	194.331	579.528	634.399	549.351	467.046	505.586	134.039
					51.4595	4.28557	32.1622	8.85683		189.925	183.627	189.239	246.011	374.563	488.107	354.987	189.925	196.091	582.856	616.529	549.446	468.53	500.505	130.184
					51.7478	4.32295	32.3423	8.95058		191.042	181.231	196.948	255.641	384.113	473.457	342.376	191.042	188.143	569.192	605.19	517.15	461.066	485.847	131.277
					52.036	4.36072	32.5225	9.04515		192.159	181.18	179.941	235.357	364.445	455.719	363.141	192.159	181.244	568.248	612.32	498.097	460.935	479.19	136.325
					52.3243	4.39887	32.7027	9.14053		193.276	189.839	185.797	243.166	368.987	454.388	346.822	193.276	193.946	567.952	606.546	502.63	462.863	497.415	136.512
					52.6126	4.43742	32.8829	9.23672		194.393	172.038	183.837	241.204	351.376	459.592	346.813	194.393	168.517	568.2	610.703	501.966	442.643	472.63	133.184
					52.9009	4.47635	33.0631	9.33372		195.51	179.294	189.657	239.841	346.074	446.443	338.905	195.51	171.082	560.76	592.824	514.875	452.96	477.726	128.067
					53.1892	4.51569	33.2432	9.43153		196.627	169.596	188.223	222.09	367.327	458.508	318.481	196.627	175.523	546.564	581.472	512.565	447.436	468.929	129.932
					53.4775	4.55541	33.4234	9.53015		197.744	164.845	184.751	228.987	359.744	421.545	332.422	197.744	180.197	561.8	569.346	503.512	434.556	480.093	130.172
					53.7658	4.59554	33.6036	9.62957		198.86	162.796	171.501	232.566	341.703	448.242	327.411	198.86	165.655	564.396	591.419	500.861	428.103	452.139	128.431
					54.054	4.63607	33.7838	9.72979		199.977	164.417	174.54	230.989	339.995	425.643	320.53	199.977	163.509	562.68	589.671	514.535	430.834	463.276	123.216
					54.3423	4.677	33.964	9.83081		201.095	167.493	170.54	227.603	341.08	430.565	324.869	201.095	170.216	543.652	581.004	518.753	440.94	479.847	130.531
					54.6306	4.71834	34.1441	9.93262		202.211	162.515	182.877	219.842	345.651	424.12	332.033	202.211	161.801	543.184	586.764	502.589	426.066	455.248	121.594
					54.9189	4.76008	34.3243	10.0352		203.327	153.075	182.34	235.549	362.732	425.675	323.799	203.327	157.357	557.792	590.235	481.48	415.293	443.844	126.34
					55.2072	4.80223	34.5045	10.1386		204.443	153.18	179.219	222.725	338.957	425.969	314.931	204.443	161.362	559.732	587.006	505.189	440.255	449.346	121.752
					55.4955	4.84479	34.6847	10.2428		205.558	165.053	178.628	238.388	355.958	418.315	313.087	205.558	161.415	555.5	585.122	504.057	430.657	470.28	126.469
					55.7838	4.88776	34.8649	10.3478		206.674	158.645	177.283	222.091	349.37	422.751	321.447	206.674	157.152	539.252	580.293	501.327	453.272	459.766	126.631
					56.0721	4.93114	35.0451	10.4535		207.789	158.981	186.235	210.244	348.46	404.914	332.237	207.789	155.088	558.316	590.759	491.867	442.55	461.369	122.448
					56.3604	4.97494	35.2252	10.56		208.905	156.121	181.536	228.866	343.623	438.281	333.249	208.905	158.196	560.168	597.514	500.522	426.611	455.786	124.677
					56.6487	5.01915	35.4054	10.6673		210.02	151.051	176.259	246.244	335.669	423.151	325.301	210.02	154.55	555.732	593.577	520.352	418.615	471.751	119.947
					56.9369	5.06379	35.5856	10.7753		211.135	148.343	191.18	235.248	347.364	417.355	309.776	211.135	157.156	559.152	591.556	498.364	432.909	470.497	121.901
					57.2252	5.10884	35.7658	10.8841		212.25	151.159	180.275	221.128	346.283	448.742	326.829	212.25	151.418	570.656	595.037	511.643	437.718	461.711	122.172
					57.5135	5.15431	35.946	10.9937		213.364	145.379	183.671	240.135	354.361	428.348	315.42	213.364	151.869	561.008	591.38	493.899	438.083	464.693	120.327
					57.8018	5.20021	36.1261	11.104		214.479	149.573	190.944	234.459	342.92	426.702	331.879	214.479	150.677	563.74	595.434	501.391	440.341	476.062	115.541
					58.0901	5.24653	36.3063	11.215		215.593	146.458	188.432	232.616	337.228	424.947	313.837	215.593	151.395	559.58	592.586	515.914	428.845	464.582	120.466
					58.3784	5.29328	36.4865	11.3268		216.708	150.6	180.694	228.793	347.739	425.086	315.24	216.708	152.095	579.26	597.461	515.433	435.486	460.835	114.071
					58.6667	5.34045	36.6667	11.4393		217.824	138.827	182.069	224.985	346.581	412.256	327.724	217.824	154.758	559.472	616.434	525.399	449.97	466.227	119.19
					58.9549	5.38806	36.8469	11.5526		218.938	134.806	194.532	232.917	343.521	421.593	321.4	218.938	148.013	571.232	595.956	495.112	457.377	454.124	117.305
					59.2432	5.43609	37.027	11.6666		220.052	138.523	197.239	239.551	363.883	434.186	311.807	220.052	147.767	571.536	599.919	512.301	441.998	456.319	110.727
					59.5315	5.48455	37.2072	11.7812		221.166	138.557	189.475	235.053	344.44	416.714	328.814	221.166	151.385	566.472	575.586	515.033	440.154	481.826	113.489
					59.8198	5.53345	37.3874	11.8966		222.28	143.542	197.899	247.374	357.391	428.348	303.359	222.28	144.844	557.504	596.823	505.815	446.576	449.831	113.662
					60.1081	5.58278	37.5676	12.0127		223.393	136.626	185.421	240.722	338.963	426.794	317.493	223.393	143.458	557.696	585.541	495.107	428.746	453.469	108.91
					60.3964	5.63255	37.7478	12.1295		224.507	135.612	192.43	245.089	352.356	422.567	310.749	224.507	144.973	573.652	601.215	496.679	438.169	471.325	108.632
					60.6847	5.68275	37.9279	12.2469		225.62	136.879	192.942	237.767	355.351	436.556	324.169	225.62	141.621	550.632	572.72	492.425	429.41	459.943	108.554
					60.973	5.73339	38.1081	12.3651		226.733	135.893	190.237	223.999	341.518	412.938	301.912	226.733	134.724	540.976	567.725	512.926	425.923	462.932	112.389
					61.2613	5.78446	38.2883	12.4839		227.846	143.103	187.559	231.042	345.914	423.144	313.464	227.846	134.667	548.012	593.44	495.183	438.071	419.25	110.783
					61.5496	5.83598	38.4685	12.6033		228.959	138.053	188.136	231.602	335.402	406.115	299.721	228.959	140.129	531.712	563.63	482.667	426.226	443.093	106.848
					61.8378	5.88794	38.6487	12.7234		230.072	132.548	190.652	246.421	325.535	437.073	301.541	230.072	139.746	541.348	570.14	502.569	425.4	442.909	107.971
					62.1261	5.94034	38.8288	12.8442		231.184	136.114	173.707	234.634	340.284	410.286	296.858	231.184	140.002	546.012	563.641	470.565	416.119	441.398	110.447
					62.4144	5.99318	39.009	12.9656		232.297	136.489	196.928	232.556	324.542	416.528	305.108	232.297	132.149	536.628	575.754	487.784	439.848	437.905	110.189
					62.7027	6.04646	39.1892	13.0876		233.409	130.049	187.726	233.039	338.553	413.644	304.892	233.409	133.997	530.552	558.775	484.85	401.344	451.836	106.227
					62.991	6.10019	39.3694	13.2103		234.521	134.003	183.672	219.889	328.541	401.621	298.144	234.521	134.197	524.632	554.121	478.583	428.138	437.839	106.129
					63.2793	6.15436	39.5496	13.3335		235.633	126.152	172.466	230.601	341.702	395.315	288.089	235.633	134.032	543.364	567.91	483.163	404.359	439.885	105.03
					63.5676	6.20898	39.7297	13.4573		236.745	124.603	178.649	221.86	323.761	395.994	296.028	236.745	129.956	531.432	552.586	462.423	401.798	454.684	107.383
					63.8559	6.26404	39.9099	13.5818		237.857	123.035	173.834	221.477	319.339	380.503	295.517	237.857	126.513	520.984	541.846	448.748	402.393	422.995	102.755
					64.1441	6.31955	40.0901	13.7068		238.969	123.287	177.409	215.976	322.036	376.03	287.326	238.969	122.772	515.256	533.256	460.235	410.741	426.811	99.8892
					64.4324	6.37551	40.2703	13.8324		240.08	124.036	168.206	211.862	317.793	387.13	295.323	240.08	128.08	513.86	548.017	442.984	406.39	428.218	102.079
					64.7207	6.43191	40.4504	13.9585		241.192	120.803	174.501	207.22	315	381.079	287.414	241.192	127.989	504	541.466	468.972	382.363	426.629	105.085
					65.009	6.48877	40.6306	14.0852		242.303	123.446	155.83	205.849	313.583	382.2	286.009	242.303	123.766	519.688	514.046	465.565	386.689	418.111	102.732
					65.2973	6.54607	40.8108	14.2124		243.414	120.236	167.28	203.812	297.386	369.81	281.363	243.414	127.222	515.044	534.27	439.67	400.574	403.779	104.406
					65.5856	6.60382	40.991	14.3401		244.525	120.562	167.749	216.41	302.205	359.829	276.595	244.525	123.251	509.652	538.335	447.545	386.72	412.971	97.1922
					65.8739	6.66202	41.1712	14.4684		245.636	124.411	150.239	198.827	299.2	356.099	267.873	245.636	125.626	499.688	532.422	460.307	376.557	397.654	104.336
					66.1622	6.72067	41.3513	14.5971		246.747	112.149	160.851	194.681	312.128	369.575	277.021	246.747	120	501.448	534.638	445.532	379.149	412.979	100.532
					66.4505	6.77977	41.5315	14.7264		247.857	118.7	156.822	196.984	298.344	366.555	288.144	247.857	123.354	500.3	520.19	434.129	384.405	382.493	99.2568
					66.7387	6.83932	41.7117	14.8561		248.968	108.8	156.066	201.294	294.934	363.73	280.92	248.968	119.12	476.224	519.797	443.356	385.389	393.033	99.7551
					67.027	6.89932	41.8919	14.9863		250.078	113.658	147.723	196.752	282.075	348.933	276.981	250.078	116.523	498.692	520.088	432.982	377.586	403.692	98.376
					67.3153	6.95978	42.0721	15.1169		251.188	115.835	143.839	201.12	295.316	357.689	273.676	251.188	120.609	486.508	524.95	434.063	379.965	401.604	97.7598
					67.6036	7.02068	42.2522	15.248		252.298	121.988	145.648	190.805	283.664	352.354	272.852	252.298	117.663	500.42	523.57	431.856	362.53	401.328	103.226
					67.8919	7.08203	42.4324	15.3795		253.408	111.652	142.98	192.547	282.148	365.395	270.074	253.408	115.656	487.024	503.291	425.129	390.178	400.981	97.0362
					68.1802	7.14383	42.6126	15.5114		254.518	120.9	149.22	182.239	280.66	358.128	273.676	254.518	113.978	483.852	495.791	420.355	386.067	384.797	96.7707
					68.4685	7.20608	42.7928	15.6437		255.628	112.843	140.895	189.764	288.137	346.526	269.097	255.628	114.239	474.728	515.346	432.84	374.451	395.395	94.6281
					68.7568	7.26878	42.973	15.7764		256.737	113.258	149.742	188.446	287.428	355.954	266.489	256.737	109.133	485.52	516.228	432.093	373.085	394.658	98.2203
					69.0451	7.33193	43.1531	15.9095		257.847	109.237	147.807	192.212	284.829	350.803	259.455	257.847	113.234	477.804	506.983	440.248	368.565	386.327	100.864
					69.3333	7.39553	43.3333	16.0429		258.956	110.091	143.322	185.811	287.278	355.133	264.448	258.956	117.638	483.236	524.075	435.673	373.524	396.988	95.6958
					69.6216	7.45958	43.5135	16.1767		260.065	114.045	143.904	183.842	282.737	349.934	259.915	260.065	117.279	498.784	518.816	441.222	377.828	386.703	100.036
					69.9099	7.52407	43.6937	16.3108		261.174	110.912	146.405	183.164	288.373	356.188	264.922	261.174	113.131	483.2	501.451	436.045	379.638	395.482	91.6455
					70.1982	7.58902	43.8739	16.4452		262.283	110.914	142.604	183.167	279.504	353.024	259.222	262.283	108.696	493.092	503.486	415.769	351.122	383.446	95.0691
					70.4865	7.65441	44.054	16.5799		263.39	108.279	148.345	174.337	280.207	342.968	254.849	263.39	111.892	497.524	509.698	430.454	373.398	387.345	97.3752
					70.7748	7.72024	44.2342	16.7149		264.498	109.649	147.128	180.74	263.817	347.528	258.743	264.498	114.785	480.956	505.31	436.946	376.7	387.481	95.8872
					71.0631	7.78653	44.4144	16.8502		265.607	106.577	131.953	178.898	270.25	345.107	256.927	265.607	112.604	478.328	509.034	433.922	385.074	381.268	97.2519
					71.3513	7.85325	44.5946	16.9857		266.715	104.394	142.153	184.672	267.806	345.229	269.71	266.715	114.23	487.128	514.797	446.766	380.767	396.632	95.0013
					71.6396	7.92043	44.7748	17.1215		267.823	104.008	140.329	173.982	287.007	338.439	262.243	267.823	107.31	484.356	516.612	426.065	363.838	391.142	95.436
					71.9279	7.98804	44.9549	17.2575		268.931	109.01	141.744	178.61	268.233	367.39	256.792	268.931	111.234	476.716	517.143	426.503	376.289	395.358	96.4875
					72.2162	8.0561	45.1351	17.3937		270.039	110.969	147.703	178.263	280.764	339.973	261.664	270.039	112.369	479.78	510.85	431.651	374.989	377.535	94.734
					72.5045	8.12459	45.3153	17.53		271.147	108.071	144.18	172.25	273.686	336.845	251.996	271.147	110.049	479.492	507.819	422.332	371.933	382.14	98.7567
					72.7928	8.19353	45.4955	17.6666		272.255	106.056	136.804	173.882	295.344	349.043	268.495	272.255	109.635	494.796	522.158	416.806	363.746	379.089	96.4662
					73.0811	8.26291	45.6757	17.8033		273.362	103.976	141.494	170.945	293.232	346.373	264.421	273.362	110.442	485.048	535.245	434.726	367.501	371.982	96.2289
					73.3694	8.33272	45.8559	17.9402		274.47	108.982	129.42	183.238	271.013	350.458	254.995	274.47	112.121	480.264	514.091	430.545	367.757	387.618	100.909
					73.6577	8.40297	46.036	18.0771		275.577	106.3	131.994	179.409	274.88	359.459	263.347	275.577	108.606	479.024	505.934	430.582	376.759	398.544	98.0343
					73.9459	8.47366	46.2162	18.2142		276.684	103.172	130.086	176.865	264.657	344.118	247.996	276.684	108.939	489.328	503.938	419.094	374.237	381.927	98.0448
					74.2342	8.54477	46.3964	18.3514		277.791	105.95	132.758	163.543	266.799	345.043	263.592	277.791	108.708	477.672	498.71	427.777	365.566	381.6	96.3939
					74.5225	8.61632	46.5766	18.4886		278.896	98.4984	140.712	173.48	278.854	335.396	259.578	278.896	112.12	477.264	518.128	424.706	375.232	382.942	97.149
					74.8108	8.6883	46.7568	18.6259		280.003	110.925	130.122	178.434	270.55	329.17	270.55	280.003	110.797	490.6	496.267	418.709	360.734	388.433	92.1804
					75.0991	8.76071	46.9369	18.7633		281.109	106.697	133.694	175.029	276.43	362.33	260.929	281.109	104.953	479.748	504.808	419.166	377.185	367.497	98.0424
					75.3874	8.83355	47.1171	18.9006		282.216	101.939	140.449	168.927	275.72	343.679	244.006	282.216	107.117	476.88	507.429	413.58	365.685	388.338	96.6963
					75.6757	8.90681	47.2973	19.038		283.322	108.891	136.113	185.373	278.707	332.504	259.911	283.322	104.677	478.86	513.858	414.82	357.783	392.783	97.8069
					75.964	8.98049	47.4775	19.1753		284.429	106.732	132.36	182.968	271.208	335.442	258.232	284.429	109.975	466.892	511.793	423.682	367.883	391.89	96.1557
					76.2523	9.0546	47.6577	19.3126		285.535	107.752	124.703	179.911	264.995	333.841	255.252	285.535	101.322	473.612	511.284	407.884	361.77	375.409	99.5679
					76.5405	9.12912	47.8378	19.4499		286.641	107.436	134.62	161.284	266.639	318.666	258.185	286.641	108.932	485.932	505.184	431.825	360.938	389.553	96.1851
					76.8288	9.20406	48.018	19.5871		287.746	108.961	139.376	179.105	270.937	347.79	263.122	287.746	109.743	476.224	514.26	418.129	375.795	390.124	103.165
					77.1171	9.27942	48.1982	19.7242		288.852	105.913	135	165	271.956	328.696	251.739	288.852	102.391	459.132	493.565	420	354.783	382.174	94.3044
					77.4054	9.35519	48.3784	19.8611		289.956	103.284	139.062	170.4	277.471	323.172	257.232	289.956	102.501	480.516	499.318	418.492	370.832	368.22	93.0345
					77.6937	9.43137	48.5586	19.998		291.061	108.861	135.913	164.664	286.856	328.675	255.491	291.061	104.222	468.64	496.607	420.156	358.08	367.881	102.523
					77.982	9.50796	48.7387	20.1347		292.166	108.949	135.369	173.298	245.233	349.212	259.62	292.166	103.652	481.836	504.854	411.992	355.098	391.065	99.8589
					78.2703	9.58495	48.9189	20.2712		293.272	107.663	129.588	178.675	275.538	329.861	264.412	293.272	106.026	481.176	500.55	397.927	354.077	375.02	98.1729
					78.5586	9.66235	49.0991	20.4076		294.377	113.236	126.4	176.829	266.554	332.046	242.976	294.377	104.132	477.044	505.076	411.291	355.623	366.757	99.8103
					78.8469	9.74015	49.2793	20.5437		295.482	107.762	129.708	176.874	262.036	339.336	245.004	295.482	107.107	466.424	502.061	421.878	357.679	375.366	99.639
					79.1351	9.81834	49.4595	20.6796		296.586	101.308	127.698	166.99	267.184	335.944	252.777	296.586	98.884	474.908	502.41	419.767	350.351	375.236	99.2115
					79.4234	9.89693	49.6396	20.8153		297.691	99.8431	128.239	173.384	261.712	333.683	255.169	297.691	99.7775	468.464	504.58	406.308	363.125	380.136	97.9458
					79.7117	9.97591	49.8198	20.9507		298.795	106.136	136.591	185.607	262.072	326.119	238.544	298.795	106.201	481.532	509.766	420.23	365.332	371.214	99.2082
					80	10.0553	50	21.0858		299.898	104.205	131.236	166.493	263.124	329.721	248.76	299.898	105.445	478.716	502.482	402.195	348.003	385.219	94.803
					80.2883	10.135	50.1802	21.2206		301.002	98.6643	130.509	172.271	272.763	330.187	251.881	301.002	104.407	474.788	514.203	413.059	365.424	375.212	95.5323
					80.5766	10.2152	50.3604	21.3551		302.106	103.212	138.312	172.238	268.795	335.994	246.613	302.106	105.039	469.74	491.661	422.113	371.224	374.487	95.3178
					80.8649	10.2957	50.5405	21.4892		303.21	110.966	129.82	168.309	264.858	321.613	249.854	303.21	100.79	474.656	505.709	424.034	347.708	370.54	103.725
					81.1531	10.3766	50.7207	21.623		304.314	106.364	134.993	167.6	254.987	331.287	256.943	304.314	104.343	472.672	531.103	422.587	345.635	371.72	96.2559
					81.4414	10.4579	50.9009	21.7564		305.418	104.906	127.711	170.715	263.892	327.748	252.815	305.418	99.6925	472.532	521.269	403.983	356.417	382.481	100.475
					81.7297	10.5395	51.0811	21.8894		306.521	102.479	120.372	174.377	258.962	333.788	246.6	306.521	103.129	481.748	500.226	407.963	368.273	368.924	100.722
					82.018	10.6215	51.2613	22.0219		307.623	107.745	126.645	169.509	261.083	331.874	262.381	307.623	106.836	477.224	519.567	410.458	359.151	380.583	101.9
					82.3063	10.7039	51.4414	22.154		308.726	106.619	134.813	165.924	268.978	334.44	237.867	308.726	102.406	479.884	503.994	417.402	359.07	364.255	97.4154
					82.5946	10.7866	51.6216	22.2857		309.829	109.117	131.95	169.465	254.845	322.114	245.143	309.829	104.137	478.644	510.725	423.664	359.629	360.923	99.5448
					82.8829	10.8697	51.8018	22.4168		310.932	107.537	125.224	165.244	257.549	330.488	254.321	310.932	95.532	478.948	504.511	416.338	367.926	363.408	101.47
					83.1712	10.9532	51.982	22.5475		312.035	100.992	128.816	180.342	269.225	332.988	244.106	312.035	103.697	481.256	491.561	426.38	354.887	375.498	101.442
					83.4595	11.0369	52.1622	22.6776		313.138	105.249	133.007	158.067	260.874	324.486	250.593	313.138	106.02	490.136	487.822	406.732	343.12	391.954	97.9242
					83.7477	11.1211	52.3423	22.8072		314.239	103.195	127.551	162.804	258.306	348.041	251.256	314.239	101.592	482.256	508.665	423.674	364.706	387.78	96.7206
					84.036	11.2056	52.5225	22.9362		315.341	100.714	124.054	171.373	256.42	317.808	255.781	315.341	106.149	485.728	513.608	424.596	361.93	368.964	96.8769
					84.3243	11.2904	52.7027	23.0646		316.444	107.653	126.35	156.981	277.587	315.875	256.529	316.444	102.42	489.064	508.464	424.358	357.992	376.498	96.4857
					84.6126	11.3755	52.8829	23.1924		317.546	104.777	138.216	176.433	259.872	323.566	242.675	317.546	105.733	491.464	518.215	435.031	350.955	395.541	99.1719
					84.9009	11.461	53.0631	23.3196		318.648	96.1163	129.045	171.637	263.812	316.574	254.912	318.648	100.121	483.124	520.25	425.277	380.143	367.429	101.647
					85.1892	11.5468	53.2432	23.4461		319.75	107.437	125.576	172.509	265.105	336.138	253.055	319.75	106.549	492.412	508.901	418.587	360.873	369.752	98.1777
					85.4775	11.6329	53.4234	23.5719		320.85	111.144	134.739	167.001	261.888	333.369	253.664	320.85	102.794	484.048	521.245	433.316	360.57	373.854	99.2517
					85.7658	11.7193	53.6036	23.6971		321.951	102.033	128.725	167.216	258.712	325.599	247.985	321.951	104.747	478.808	521.968	420.881	372.293	374.817	97.3011
					86.0541	11.8061	53.7838	23.8215		323.053	106.249	127.851	158.712	255.702	312.385	261.37	323.053	109.587	489.236	528.03	427.01	365.288	377.885	97.872
					86.3423	11.8931	53.964	23.9452		324.155	101.288	127.081	164.828	264.229	338.464	250.388	324.155	110.096	484.42	498.26	417.733	349.788	375.582	100.218
					86.6306	11.9804	54.1441	24.0682		325.256	106.076	140.219	173.544	267.862	325.71	258.43	325.256	106.579	492.212	515.602	426.944	362.179	384.187	97.1469
					86.9189	12.0681	54.3243	24.1903		326.355	110.862	126.322	164.03	255.786	331.83	268.984	326.355	107.468	496.236	516.348	417.302	351.941	398.448	101.434
					87.2072	12.156	54.5045	24.3117		327.456	103.277	127.448	165.745	258.663	322.073	249.245	327.456	104.219	489.7	512.805	428.174	357.23	369.159	101.519
					87.4955	12.2442	54.6847	24.4323		328.557	100.457	132.856	167.951	270.726	327.127	251.926	328.557	104.969	479.036	517.89	419.876	363.475	390.422	97.7622
					87.7838	12.3328	54.8649	24.552		329.658	102.831	136.274	171.28	261.921	333.184	268.798	329.658	107.519	495.336	521.592	418.199	355.063	381.943	101.268
					88.0721	12.4215	55.0451	24.6709		330.759	98.6139	130.903	172.667	264.3	321.024	258.69	330.759	105.969	482.972	517.13	431.357	355.309	391.463	100.608
					88.3604	12.5106	55.2252	24.7889		331.857	105.316	134.287	167.237	263.601	334.475	239.355	331.857	108.487	484.928	512.281	415.917	358.721	399.753	96.7986
					88.6487	12.5999	55.4054	24.906		332.958	107.706	128.428	169.377	270.506	328.206	260.579	332.958	108.264	473.76	502.298	411.964	363.57	404.518	98.8341
					88.9369	12.6895	55.5856	25.0222		334.058	109.312	124.556	163.596	262.125	340.825	254.689	334.058	101.318	472.692	499.215	428.819	381.104	382.343	99.087
					89.2252	12.7793	55.7658	25.1374		335.158	100.163	136.895	172.823	258.924	330.779	258.924	335.158	108.711	482.168	499.018	397.059	348.123	383.431	99.048
					89.5135	12.8694	55.946	25.2517		336.258	106.674	131.95	179.03	262.041	336.998	247.173	336.258	112.126	471.052	507.479	421.867	373.547	382.22	98.4975
					89.8018	12.9597	56.1261	25.365		337.356	106.678	128.856	175.938	250.898	333.911	250.278	337.356	111.201	464.872	510.469	420.021	352.496	374.798	99.9873
					90.0901	13.0503	56.3063	25.4773		338.456	101.429	133.134	169.668	270.602	335.001	260.694	338.456	103.41	462.684	497.362	395.066	355.436	365.343	104.773
					90.3784	13.1411	56.4865	25.5886		339.555	99.5911	128.664	165.16	259.803	331.558	257.947	339.555	110.725	474.08	491.894	418.159	359.394	380.426	92.4156
					90.6667	13.2321	56.6667	25.6989		340.655	109.826	127.246	171.102	274.876	327.998	254.492	340.655	104.082	470.192	505.03	407.063	360.736	370.619	95.805
					90.9549	13.3234	56.8469	25.8081		341.752	110.535	125.215	169.627	257.216	326.917	244.879	341.752	107.019	456.204	487.538	396.001	344.188	363.926	104.552
					91.2432	13.4148	57.027	25.9162		342.851	109.546	130.001	160.19	258.769	332.087	247.679	342.851	111.517	471.944	494.372	401.092	356.731	389.385	101.474
					91.5315	13.5065	57.2072	26.0232		343.951	113.76	141.585	166.824	251.774	327.491	250.543	343.951	104.034	455.04	493.453	406.902	362.58	371.198	100.833
					91.8198	13.5984	57.3874	26.1291		345.05	111.527	130.412	178.394	262.054	338.948	263.899	345.05	114.725	465.052	462.101	398.002	353.096	370.32	100.946
					92.1081	13.6905	57.5676	26.2339		346.146	101.564	137.099	158.617	260.058	329.53	246.533	346.146	105.745	452.98	480.032	391.624	357.196	359.655	99.9657
					92.3964	13.7827	57.7478	26.3376		347.245	110.573	137.679	170.255	256.304	322.071	256.304	347.245	106.947	462.944	485.81	402.588	341.739	368.169	100.678
					92.6847	13.8752	57.9279	26.44		348.344	110.614	132.196	172.776	249.634	323.418	243.486	348.344	106.371	457.212	473.69	397.816	345.553	343.708	104.404
					92.973	13.9678	58.1081	26.5413		349.442	105.13	126.181	164.958	275.751	322.531	235.743	349.442	109.87	450.804	491.428	387.775	348.998	369.31	110.978
					93.2613	14.0606	58.2883	26.6414		350.538	113.479	128.211	176.29	259.504	321.76	255.189	350.538	101.09	455.148	482.763	369.839	335.321	374.154	101.891
					93.5495	14.1536	58.4685	26.7402		351.637	108.431	132.684	174.649	260.431	330.167	245.62	351.637	103.987	456.928	486.302	392.498	353.001	359.173	105.345
					93.8378	14.2467	58.6487	26.8379		352.735	110.206	125.949	166.698	261.777	314.256	246.959	352.735	109.588	447.736	472.186	384.022	345.126	365.5	102.612
					94.1261	14.34	58.8288	26.9342		353.833	109.728	135.154	171.566	266.606	325.234	245.623	353.833	111.394	450.76	475.446	391.885	346.834	354.857	100.162
					94.4144	14.4334	59.009	27.0293		354.928	112.227	124.559	165.257	258.985	328.047	242.336	354.928	111.302	440.768	477.518	395.26	329.281	349.63	97.1193
					94.7027	14.527	59.1892	27.1231		356.026	115.177	128.796	168.236	247.116	319.833	232.326	356.026	105.07	443.208	463.912	377.761	335.856	357.425	99.4626
					94.991	14.6207	59.3694	27.2155		357.124	108.275	128.796	165.771	237.872	314.286	241.569	357.124	110.924	446.656	485.11	385.155	332.158	364.819	99.8322
					95.2793	14.7145	59.5496	27.3067		358.221	111.789	126.403	163.398	245.406	319.398	241.706	358.221	102.972	433.344	452.83	399.555	353.311	339.745	96.1893
					95.5676	14.8085	59.7297	27.3965		359.316	111.007	120.942	164.753	243.119	332.591	241.267	359.316	108.293	437.86	454.644	395.531	327.038	357.273	99.0369
					95.8559	14.9025	59.9099	27.4849		360.414	112.356	126.554	168.534	251.874	313.608	238.293	360.414	111.43	447.2	465.721	387.071	334.598	350.648	99.4533
					96.1441	14.9967	60.0901	27.572		361.511	112.354	132.109	154.333	254.34	308.048	237.055	361.511	102.168	442.256	431.144	394.475	338.298	337.68	100.563
					96.4324	15.0909	60.2703	27.6576		362.607	104.533	125.267	159.206	253.619	316.561	237.575	362.607	108.606	439.608	458.119	381.972	329.52	341.244	101.078
					96.7207	15.1853	60.4504	27.7418		363.702	114.402	115.327	167.748	253.472	304.043	232.504	363.702	115.944	423.812	454.399	387.917	331.179	355.848	102.684
					97.009	15.2797	60.6306	27.8247		364.799	110.453	124.506	162.105	250.245	320.511	239.767	364.799	109.406	434.664	450.195	380.299	329.757	364.274	104.29
					97.2973	15.3742	60.8108	27.906		365.895	116.438	126.295	168.804	251.974	307.42	236.572	365.895	112.741	439.876	462.301	375.804	320.974	335.143	96.477
					97.5856	15.4688	60.991	27.986		366.99	106.914	127.483	166.898	240.802	320.248	234.027	366.99	111.471	432.58	445.391	378.139	337.492	346.73	98.1066
					97.8739	15.5634	61.1712	28.0644		368.086	109.915	125.617	161.331	247.539	304.805	246.923	368.086	112.993	436.208	453.698	384.855	319.583	346.677	100.678
					98.1622	15.6581	61.3513	28.1414		369.182	115.093	131.782	166.883	243.858	311.596	230.926	369.182	114.231	425.644	441.9	370.097	311.596	334.997	98.2821
					98.4505	15.7529	61.5315	28.2168		370.276	109.501	127.484	164.436	234.644	316.555	232.797	370.276	109.624	417.064	439.481	382.452	322.713	332.567	97.1835
					98.7387	15.8476	61.7117	28.2907		371.372	106.889	135.458	165.013	248.75	305.397	230.279	371.372	115.139	435.436	445.781	366.968	325.715	334.951	99.7464
					99.027	15.9424	61.8919	28.3632		372.468	108.504	121.79	151.315	246.04	312.471	233.738	372.468	110.103	419.252	444.348	359.218	318.622	332.154	101.676
					99.3153	16.0373	62.0721	28.434		373.563	111.302	125.238	159.617	252.317	296.519	228.989	373.563	113.88	423.6	446.927	362.207	313.094	334.581	102.584
					99.6036	16.1321	62.2522	28.5033		374.657	105.449	126.147	161.664	250.457	303.732	220.451	374.657	110.531	416.164	436.982	362.519	311.693	335.575	95.1612
					99.8919	16.227	62.4324	28.5711		375.752	109.043	128.285	156.386	240.688	298.111	232.747	375.752	110.264	421.02	434.46	362.254	327.433	339.04	96.7638
					100.18	16.3218	62.6126	28.6372		376.847	109.717	121.365	165.277	246.39	301.889	229.923	376.847	110.692	417.644	428.865	365.926	312.867	322.625	97.3362
					100.468	16.4167	62.7928	28.7018		377.94	110.494	121.281	159.067	237.077	291.928	223.669	377.94	114.272	422.472	442.706	371.766	305.945	323.01	96.1716
					100.757	16.5115	62.973	28.7647		379.035	108.345	123.092	156.608	236.435	295.544	222.419	379.035	112.733	412.42	430.458	356.48	316.871	322.965	93.2334
					101.045	16.6063	63.1531	28.826		380.13	106.186	116.969	150.475	241.857	292.422	229.064	380.13	112.095	420.844	428.886	349.688	312.526	332.021	90.6507
					101.333	16.7011	63.3333	28.8857		381.222	115.044	113.827	161.306	236.784	300.089	225.219	381.222	112.609	411.968	433.882	367.046	308.002	330.524	88.9311
					101.622	16.7958	63.5135	28.9438		382.317	111.479	118.53	152.57	237.061	288.728	223.08	382.317	111.54	418.684	429.384	360.454	311.826	321.552	93.9126
					101.91	16.8905	63.6937	29.0002		383.411	109.186	118.957	154.766	242.77	294.359	223.955	383.411	115.62	402.512	421.934	355.051	308.925	321.064	92.8596
					102.198	16.9851	63.8739	29.0549		384.504	110.757	113.97	147.919	237.034	289.169	219.454	384.504	111.243	410.292	424.358	352.823	310.994	325.543	92.7525
					102.486	17.0797	64.0541	29.1079		385.598	109.418	118.142	144.8	236.89	285.965	221.138	385.598	108.448	404.956	412.467	341.098	306.564	324.739	91.4238
					102.775	17.1741	64.2342	29.1593		386.692	111.088	116.903	150.217	233.201	296.801	207.76	386.692	102.063	414.068	434.177	369.487	305.281	312.549	89.5854
					103.063	17.2685	64.4144	29.209		387.784	105.13	126.568	153.82	232.546	302.794	227.701	387.784	108.097	410.588	440.869	345.791	320.962	333.679	87.7497
					103.351	17.3629	64.5946	29.2569		388.878	113.56	122.276	146.49	240.921	278.451	227.604	388.878	112.288	403.632	418.403	355.933	303.27	320.824	91.8888
					103.64	17.4571	64.7748	29.3031		389.971	107.982	127.643	154.26	235.323	302.471	222.014	389.971	109.797	401.196	420.072	350.867	321.225	323.039	94.1895
					103.928	17.5512	64.9549	29.3477		391.063	116.379	112.45	152.351	240.014	280.52	217.645	391.063	110.031	417.152	429.97	342.791	310.144	322.235	93.9501
					104.216	17.6452	65.1351	29.3904		392.156	108.301	112.411	157.134	234.492	285.863	215.152	392.156	111.504	412.9	426.921	354.155	302.785	326.959	91.1979
					104.504	17.739	65.3153	29.4315		393.249	110.419	111.809	143.237	229.058	284.66	217.574	393.249	108.183	401.304	425.479	357.185	312.461	309.439	91.5627
					104.793	17.8328	65.4955	29.4708		394.34	107.908	123.928	160.804	232.138	289.567	214.606	394.34	109.722	412.768	416.397	353.043	307.703	322.212	89.772
					105.081	17.9264	65.6757	29.5083		395.433	107.505	117.905	148.741	232.181	281.762	212.228	395.433	113.975	406.56	415.508	361.574	300.506	330.133	96.3189
					105.369	18.0198	65.8559	29.544		396.526	114.687	123.332	147.515	226.713	297.448	220.667	396.526	107.915	402.16	425.616	351.859	309.539	321.026	95.7636
					105.658	18.1131	66.036	29.578		397.617	109.981	123.275	152.885	230.838	279.785	216.335	397.617	106.657	406.564	416.234	349.278	303.957	322.085	102.427
					105.946	18.2062	66.2162	29.6103		398.71	109.911	112.327	154.601	236.732	283.233	211.972	398.71	106.288	418.148	412.59	361.137	301.35	321.883	96.3837
					106.234	18.2992	66.3964	29.6407		399.8	106.476	120.118	153.919	226.956	290.334	215.487	399.8	108.649	402.724	426.387	343.452	311.46	303.01	101.587
					106.523	18.3919	66.5766	29.6693		400.892	107.3	123.715	152.683	231.74	296.917	211.221	400.892	111.948	409.164	432.098	341.575	303.555	315.625	99.9378
					106.811	18.4845	66.7568	29.6961		401.984	106.889	120.711	149.682	229.351	295.742	228.144	401.984	106.829	410.66	424.42	348.855	289.706	313.245	98.6811
					107.099	18.5769	66.9369	29.7212		403.075	111.14	114.703	153.339	226.387	261.401	219.746	403.075	103.836	400.612	419.207	359.804	296.415	312.715	106.492
					107.387	18.669	67.1171	29.7444		404.167	106.513	121.971	149.746	233.073	287.417	204.694	404.167	111.404	409.144	422.188	340.552	289.228	316.4	100.717
					107.676	18.7609	67.2973	29.7658		405.258	115.826	125.005	141.914	223.439	279.6	206.53	405.258	109.002	400.74	416.442	337.574	307.983	312.814	99.6417
					107.964	18.8526	67.4775	29.7854		406.348	111.614	123.21	140.726	223.47	282.055	222.262	406.348	109.319	387.992	413.6	336.413	301.382	326.145	102.917
					108.252	18.9441	67.6577	29.8032		407.44	106.149	113.58	151.037	216.285	265.825	219.91	407.44	111.163	393.663	429.67	344.365	306.303	306.908	105.303
					108.541	19.0353	67.8378	29.8192		408.529	107.045	121.49	155.338	227.266	275.016	215.177	408.529	101.242	397.231	413.43	341.503	301.611	305.237	100.094
					108.829	19.1263	68.018	29.8333		409.62	103.716	119.742	148.771	232.832	280.608	221.947	409.62	108.856	404.948	411.72	338.665	293.308	318.103	98.334
					109.117	19.217	68.1982	29.8456		410.711	111.816	119.197	153.686	237.185	276.514	215.403	410.711	108.912	401.036	414.831	341.861	315.843	311.608	100.561
					109.405	19.3074	68.3784	29.856		411.8	105.088	112.593	147.098	231.846	275.43	228.819	411.8	108.659	405.82	415.022	352.309	288.748	313.567	96.9756
					109.694	19.3976	68.5586	29.8647		412.891	109.389	116.294	151.424	231.982	268.324	213.206	412.891	109.632	400.004	422.05	352.516	307.089	314.963	101.939
					109.982	19.4874	68.7387	29.8715		413.98	106.52	112.764	138.227	226.134	280.091	212.797	413.98	110.339	394.796	409.831	354.661	294.642	312.829	100.214
					110.27	19.577	68.9189	29.8764		415.071	104.112	114.736	152.374	228.257	285.321	216.723	415.071	108.969	405.276	407.949	339.35	292.606	329.03	95.613
					110.559	19.6662	69.0991	29.8795		416.161	109.803	113.695	150.174	230.429	279.677	200.03	416.161	105.487	403.708	414.894	327.708	296.092	321.628	99.7716
					110.847	19.7551	69.2793	29.8808		417.25	103.984	119.934	143.069	216.734	280.049	212.472	417.25	104.106	395.235	408.629	334.233	298.922	321.448	98.8086
					111.135	19.8437	69.4595	29.8803		418.34	108.763	112.114	149.282	228.493	279.066	201.073	418.34	110.591	395.81	419.695	348.527	302.829	322.327	101.451
					111.423	19.932	69.6396	29.8779		419.428	101.971	113.369	137.75	216.986	283.423	197.482	419.428	105.445	392.038	413.494	335.232	289.518	307.194	102.215
					111.712	20.0199	69.8198	29.8736		420.518	102.409	123.745	144.471	213.353	276.75	221.887	420.518	98.1425	382.329	415.002	347.461	298.085	306.619	100.946
					112	20.1075	70	29.8676		421.608	106.281	111.586	154.878	233.537	265.244	218.293	421.608	108.537	397.318	421.464	349.391	309.147	315.245	100.793
					112.288	20.1947	70.1802	29.8597		422.696	106.357	114.107	146.447	216.619	272.758	208.687	422.696	102.208	396.139	410.051	328.896	301.437	314.251	96.4719
					112.577	20.2815	70.3604	29.8499		423.785	105.197	122.18	149.059	233.363	292.01	200.986	423.785	108.74	397.573	411.99	339.049	274.294	316.446	101.715
					112.865	20.368	70.5405	29.8383		424.873	99.3503	112.564	146.823	220.235	277.129	212.893	424.873	103.999	394.22	423.83	327.905	294.87	313.223	100.941
					113.153	20.454	70.7207	29.8249		425.962	101.644	110.283	151.945	238.334	275.707	205.862	425.962	107.526	395.303	416.134	336.363	295.926	321.659	99.2547
					113.441	20.5397	70.9009	29.8097		427.049	107.38	112.902	141.128	219.055	279.188	208.011	427.049	102.778	392.704	414.303	344.23	279.802	313.55	107.503
					113.73	20.6249	71.0811	29.7926		428.138	100.225	113.683	148.71	218.763	290.045	208.931	428.138	104.772	396.723	405.08	349.037	290.66	306.022	104.711
					114.018	20.7098	71.2613	29.7738		429.227	101.66	111.999	145.229	219.69	286.766	209.844	429.227	102.46	399.995	407.134	335.38	284.92	317.535	109.291
					114.306	20.7942	71.4414	29.7531		430.314	98.7777	110.3	146.04	229.844	284.686	210.742	430.314	105.062	406.94	414.582	342.609	292.08	306.869	107.035
					114.595	20.8782	71.6216	29.7306		431.403	98.4704	115.376	142.523	219.645	269.004	216.561	431.403	102.728	394.868	410.663	347.978	297.385	307.257	107.54
					114.883	20.9617	71.8018	29.7062		432.489	98.1582	114.281	147.639	225.474	268.098	216.826	432.489	102.236	399.8	408.201	342.226	293.425	301.456	108.228
					115.171	21.0448	71.982	29.6801		433.578	94.3831	119.371	137.307	227.608	284.51	210.29	433.578	104.218	388.913	416.127	345.742	303.065	311.724	107.619
					115.459	21.1274	72.1622	29.6522		434.664	102.298	121.99	147.998	217.353	273.084	213.018	434.664	101.555	392.597	414.642	348.012	287.327	313.335	108.862
					115.748	21.2096	72.3423	29.6225		435.752	100.227	110.95	151.239	230.577	272.725	201.445	435.752	104.751	408.096	416.526	329.13	284.502	319.833	109.524
					116.036	21.2912	72.5225	29.5909		436.839	99.4028	118.44	147.585	221.377	276.566	213.315	436.839	98.5965	396.122	392.898	328.035	303.23	318.113	106.596
					116.324	21.3724	72.7027	29.5577		437.926	102.849	104.151	141.968	213.261	273.396	207.062	437.926	94.8515	394.533	419.579	338.49	286.415	311.833	109.172
					116.613	21.4531	72.8829	29.5226		439.014	95.389	122.024	146.8	227.943	276.876	207.502	439.014	104.061	395.432	408.315	347.489	286.168	294.839	109.45
					116.901	21.5333	73.0631	29.4858		440.1	103.948	113.229	146.641	217.795	279.05	201.089	440.1	99.307	385.596	413.316	349.586	302.562	304.418	106.918
					117.189	21.613	73.2432	29.4472		441.188	93.9092	118.082	142.193	212.054	273.877	216.381	441.188	96.7535	394.185	398.142	339.41	288.715	299.225	110.725
					117.477	21.6921	73.4234	29.4068		442.273	101.682	111.263	145.26	213.872	263.94	213.872	442.273	98.9005	390.409	388.184	322.662	294.847	307.209	109.409
					117.766	21.7707	73.6036	29.3647		443.36	103.896	110.699	139.146	206.555	267.161	204.081	443.36	103.587	392.084	413.605	332.715	291.898	320.965	110.575
					118.054	21.8488	73.7838	29.3209		444.445	103.111	108.311	139.256	209.813	280.989	206.1	444.445	99.955	375.807	403.534	347.213	279.751	297.08	112.891
					118.342	21.9263	73.964	29.2753		445.532	92.7661	115.183	141.192	221.078	283.004	199.403	445.532	98.7725	397.32	413.669	340.596	268.761	305.298	101.436
					118.631	22.0033	74.1441	29.2281		446.617	96.6574	114.552	138.701	214.863	268.114	201.859	446.617	97.8335	389.601	416.598	330.034	299.693	305.266	102.354
					118.919	22.0797	74.3243	29.1791		447.704	100.037	108.265	149.097	216.53	264.786	207.251	447.704	96.5105	395.446	390.992	341.499	290.769	306.855	105.605
					119.207	22.1555	74.5045	29.1284		448.789	89.516	106.876	143.942	216.84	274.911	201.396	448.789	101.007	385.988	403.78	324.951	275.529	309.507	101.748
					119.496	22.2308	74.6847	29.076		449.875	97.5765	117.807	135.694	212.176	276.322	206.008	449.875	99.92	386.358	383.89	334.301	286.808	310.246	101.956
					119.784	22.3055	74.8649	29.0219		450.96	98.7245	121.943	141.035	216.171	269.752	203.854	450.96	98.2315	381.841	416.822	311.016	299.93	294.387	105.314
					120.072	22.3795	75.0451	28.9662		452.046	99.8823	108.862	145.15	222.03	278.613	204.809	452.046	94.101	380.341	397.562	327.817	284.149	303.215	99.6366
					120.36	22.453	75.2252	28.9088		453.13	97.1656	117.925	136.351	214.968	257.348	213.74	453.13	101.65	394.559	395.542	324.909	288.057	298.499	102.448
					120.649	22.5258	75.4054	28.8498		454.216	101.303	115.898	142.267	217.692	248.966	203.588	454.216	98.728	385.346	388.535	323.166	280.854	299.25	100.261
					120.937	22.598	75.5856	28.7891		455.3	90.4092	114.466	127.932	208.732	261.986	203.835	455.3	93.96	378.043	399.1	337.888	278.513	284.634	103.019
					121.225	22.6696	75.7658	28.7268		456.386	99.6611	111.821	142.984	213.254	273.136	207.143	456.386	98.6835	397.422	402.31	330.574	290.245	291.467	100.455
					121.514	22.7405	75.9459	28.6628		457.469	99.1011	115.943	136.081	220.292	263.618	198.324	457.469	91.839	387.86	386.64	335.015	271.551	299.621	105.264
					121.802	22.8108	76.1261	28.5973		458.555	95.6172	99.3982	141.475	211.602	262.216	211.602	458.555	98.4835	384.421	396.13	331.124	275.022	297.585	105.374
					122.09	22.8805	76.3063	28.5302		459.638	94.3201	107.916	142.059	210.954	253.633	206.077	459.638	98.4655	384.84	397.521	326.796	284.728	303.018	103.343
					122.378	22.9494	76.4865	28.4615		460.723	97.2909	112.774	149.35	213.966	263.953	209.699	460.723	92.6575	385.017	401.354	332.227	284.069	304.185	107.349
					122.667	23.0177	76.6667	28.3913		461.806	100.201	121.216	141.317	217.457	259.487	199.793	461.806	95.937	378.632	404.946	322.836	286.288	300.298	107.998
					122.955	23.0853	76.8469	28.3195		462.891	94.4986	115.539	140.471	211.01	263.914	204.321	462.891	93.343	370.94	401.345	335.67	279.117	305.873	109.275
					123.243	23.1523	77.027	28.2461		463.974	98.5166	106.16	141.951	196.548	258.424	198.368	463.974	99.487	384.36	395.522	329.399	288.149	293.002	112.287
					123.532	23.2185	77.2072	28.1713		465.059	99.1158	99.2371	136.754	204.525	251.118	196.054	465.059	93.4885	379.038	415.828	324.941	285.004	289.845	116.18
					123.82	23.2841	77.3874	28.0949		466.142	92.5757	109.303	137.082	206.529	268.125	198.074	466.142	98.7355	378.998	397.115	329.722	288.657	308.586	115.221
					124.108	23.3489	77.5676	28.0171		467.226	85.2859	112.186	142.947	223.769	274.434	197.231	467.226	98.917	380.951	408.214	327.512	270.212	297.354	126.119
					124.396	23.413	77.7477	27.9377		468.308	94.4811	114.486	142.204	206.075	259.703	198.242	468.308	94.903	391.182	400.1	322.972	272.96	309.113	125.815
					124.685	23.4764	77.9279	27.8569		469.393	90.5555	111.314	130.568	221.424	258.73	197.356	469.393	92.962	383.642	393.269	330.933	287.611	298.442	126.537
					124.973	23.539	78.1081	27.7747		470.475	92.4567	108.066	130.88	213.731	259.959	205.926	470.475	93.057	389.999	396.243	316.994	289.978	303.186	132.561
					125.261	23.6009	78.2883	27.691		471.559	90.0984	113.147	133.501	202.946	276.581	205.341	471.559	90.0985	385.298	401.821	332.855	275.384	295.738	142.421
					125.55	23.6621	78.4685	27.6059		472.64	96.0988	100.277	141.462	219.654	267.405	202.942	472.64	95.502	385.112	408.27	336.047	291.281	276.956	140.746
					125.838	23.7225	78.6487	27.5194		473.722	91.6846	110.14	139.313	213.732	269.695	201.23	473.722	87.8145	384.122	400.078	333.398	282.793	298.868	141.992
					126.126	23.7821	78.8288	27.4315		474.806	95.6725	109.934	138.457	218.085	258.493	204.418	474.806	92.998	388.156	392.197	318.511	263.247	288.205	148.321
					126.414	23.841	79.009	27.3422		475.887	90.1593	107.431	138.889	200.618	259.972	199.431	475.887	94.0765	385.803	388.415	335.352	286.088	289.056	146.902
					126.703	23.8991	79.1892	27.2516		476.97	91.7609	106.175	135.239	211.163	255.056	195.741	476.97	93.125	382.228	384.364	328.014	302.509	286.493	152.144
					126.991	23.9564	79.3694	27.1597		478.052	94.6274	110.873	138.74	212.853	256.135	194.473	478.052	91.011	381.119	395.112	334.398	283.408	290.523	149.946
					127.279	24.0129	79.5495	27.0664		479.135	91.6755	110.224	145.78	211.559	267.264	208.004	479.135	90.0755	385.192	406.289	324.747	273.783	306.969	146.136
					127.568	24.0686	79.7297	26.9718		480.216	89.523	112.496	142.1	212.558	242.755	197.164	480.216	92.9575	382.96	407.828	325.055	288.937	293.674	141.923
					127.856	24.1236	79.9099	26.876		481.298	96.0204	108.2	135.398	211.079	261.927	193.341	481.298	94.897	378.169	393.068	318.097	270.796	290.899	134.452
					128.144	24.1777	80.0901	26.7789		482.379	92.9572	115.09	139.878	204.801	256.739	202.44	482.379	95.023	376.078	410.782	328.744	282.708	286.839	144.305
					128.432	24.231	80.2703	26.6805		483.46	91.9702	111.943	141.402	210.335	266.306	193.838	483.46	91.911	384.141	395.925	320.51	292.819	289.873	135.038
					128.721	24.2835	80.4505	26.5809		484.542	90.2125	105.336	139.467	199.491	268.931	198.903	484.542	91.213	375.915	391.215	330.132	265.988	296.589	129.405
					129.009	24.3351	80.6306	26.4801		485.622	91.0063	117.067	135.303	210.014	274.725	183.542	485.622	94.124	378.379	390.615	318.257	272.372	308.257	127.774
					129.297	24.3859	80.8108	26.3781		486.704	89.8044	110.637	131.823	215.978	261.292	205.973	486.704	93.2765	380.168	403.473	323.084	286.597	305.429	122.878
					129.586	24.4359	80.991	26.2749		487.784	87.7919	108.931	141.315	207.851	266.733	194.898	487.784	93.327	386.733	401.336	338.568	272.032	301.473	124.534
					129.874	24.485	81.1712	26.1706		488.866	89.8653	116.601	131.912	211.413	269.125	210.235	488.866	91.2785	383.252	403.746	326.247	285.025	291.503	124.551
					130.162	24.5333	81.3513	26.0651		489.946	91.0567	104.771	131.258	204.244	257.807	184.232	489.946	90.9385	381.648	403.073	317.255	281.939	291.357	119.721
					130.45	24.5807	81.5315	25.9585		491.026	91.7973	108.205	125.847	210.529	254.634	199.944	491.026	92.327	381.304	403.18	324.026	285.214	305.796	116.614
					130.739	24.6273	81.7117	25.8508		492.107	92.9537	107.525	139.842	219.751	254.418	199.774	492.107	91.0735	367.818	384.035	338.44	279.096	289.672	114.224
					131.027	24.673	81.8919	25.742		493.187	94.143	106.3	132.728	213.187	254.297	196.156	493.187	94.8475	379.391	393.721	317.138	275.44	297.757	113.289
					131.315	24.7178	82.0721	25.6322		494.268	89.6105	108.049	132.126	217.86	247.221	202.005	494.268	86.909	380.522	378.642	327.084	290.676	299.484	107.11
					131.604	24.7617	82.2523	25.5213		495.347	94.9557	110.987	133.302	218.45	258.969	197.897	495.347	90.7275	373.714	402.136	318.867	278.348	282.458	109.049
					131.892	24.8047	82.4324	25.4094		496.426	92.0752	101.588	121.553	210.223	254.264	207.874	496.426	88.6695	368.066	401.654	328.84	278.927	304.764	109.751
					132.18	24.8469	82.6126	25.2965		497.507	85.9096	106.873	141.519	219.618	263.072	180.862	497.507	91.899	374.642	389.44	324.729	283.037	301.241	108.517
					132.468	24.8881	82.7928	25.1826		498.586	91.2758	106.312	140.379	204.401	263.137	194.416	498.586	89.866	379.434	395.645	313.65	273.122	294.854	107.663
					132.757	24.9285	82.973	25.0677		499.666	90.5093	107.554	136.352	222.748	257.423	194.537	499.666	96.6805	374.968	377.554	329.126	260.95	292.099	108.435
					133.045	24.9679	83.1531	24.9519		500.745	87.2928	108.822	134.116	213.527	245.879	200.586	500.745	92.0575	375.054	381.642	322.937	279.996	285.29	101.469
					133.333	25.0065	83.3333	24.8351		501.823	94.3649	106.55	130.097	199.561	242.535	193.086	501.823	90.9505	376.753	378.636	330.247	282.564	291.983	106.845
					133.622	25.0441	83.5135	24.7175		502.903	87.3929	110.713	147.225	206.115	261.472	202.582	502.903	91.2795	372.42	395.741	309.762	278.55	286.206	107.415
					133.91	25.0808	83.6937	24.599		503.982	87.8003	107.763	146.629	206.693	266.169	193.149	503.982	89.508	377.112	389.126	317.99	267.347	292.668	104.76
					134.198	25.1166	83.8739	24.4796		505.06	95.1937	111.854	140.7	203.103	247.256	205.458	505.06	88.3055	374.18	383.835	315.545	283.755	287.876	107.733
					134.486	25.1514	84.0541	24.3593		506.139	93.1112	111.827	134.781	199.523	250.728	208.94	506.139	92.993	365.381	398.811	319.002	275.448	296.636	110.003
					134.775	25.1853	84.2342	24.2383		507.217	88.578	107.118	124.775	203.642	262.498	196.579	507.217	89.461	364.908	374.325	312.526	283.098	286.629	102.056
					135.063	25.2183	84.4144	24.1164		508.297	93.9575	109.5	136.58	210.169	244.903	187.798	508.297	83.008	369.002	398.438	317.902	286.701	291.411	107.557
					135.351	25.2503	84.5946	23.9938		509.374	85.3433	110.728	135.466	212.033	259.151	197.308	509.374	87.758	370.822	386.842	318.049	266.808	296.257	105.486
					135.64	25.2814	84.7748	23.8704		510.452	84.1624	104.319	129.662	211.585	252.251	194.493	510.452	88.111	361.875	378.142	307.652	271.701	292.918	108.562
					135.928	25.3116	84.9549	23.7462		511.531	87.1297	102.055	129.78	202.929	264.87	204.699	511.531	88.1915	373.06	377.071	325.041	281.388	284.337	109.192
					136.216	25.3407	85.1351	23.6213		512.608	88.8867	115.759	134.659	216.162	251.599	191.948	512.608	89.7725	356.018	386.494	327.197	263.411	298.257	110.03
					136.505	25.369	85.3153	23.4958		513.685	84.4501	111.772	138.976	209.351	260.21	199.297	513.685	83.3855	361.455	387.003	322.305	265.532	288.596	106.627
					136.793	25.3962	85.4955	23.3695		514.764	87.4496	110.126	132.625	197.754	258.146	196.57	514.764	86.4435	365.43	381.771	314.393	282.421	287.75	107.284
					137.081	25.4225	85.6757	23.2426		515.84	92.4875	111.388	142.197	214.481	245.883	190.781	515.84	86.207	375.401	375.875	314.019	263.065	292.69	103.982
					137.369	25.4479	85.8559	23.115		516.917	88.347	101.916	139.839	203.833	248.273	191.982	516.917	86.214	363.344	383.016	316.415	279.085	277.308	103.813
					137.658	25.4722	86.036	22.9869		517.995	89.9731	112.541	134.457	217.974	245.813	178.288	517.995	84.4055	375.057	382.402	309.783	269.506	283.129	102.708
					137.946	25.4956	86.2162	22.8581		519.072	84.9604	107.163	130.845	203.669	251.626	191.236	519.072	90.2895	363.288	378.446	314.976	269.388	285.965	104.617
					138.234	25.518	86.3964	22.7288		520.15	89.5083	103.598	134.973	190.027	264.618	193.579	520.15	86.43	356.849	386.922	303.097	281.193	285.929	100.874
					138.523	25.5395	86.5766	22.5988		521.226	89.9528	102.448	133.241	207.264	248.717	189.498	521.226	85.2745	366.916	366.679	315.633	265.298	282.471	96.1113
					138.811	25.5599	86.7568	22.4684		522.302	83.3749	100.145	129.773	200.29	255.991	187.846	522.302	88.5895	351.514	378.298	317.026	273.176	277.917	100.797
					139.099	25.5794	86.9369	22.3374		523.38	85.0913	105.549	127.489	205.761	255.57	193.901	523.38	86.5735	362.186	379.027	306.566	263.872	273.359	100.508
					139.387	25.5979	87.1171	22.206		524.456	86.7825	96.6889	129.907	205.835	261.001	186.853	524.456	88.681	358.283	357.334	298.965	266.933	291.846	99.2988
					139.676	25.6154	87.2973	22.074		525.531	87.1864	110.318	126.925	211.146	250.291	183.27	525.531	87.483	354.678	370.573	318.498	268.084	283.505	94.6599
					139.964	25.6319	87.4775	21.9417		526.609	87.5476	109.657	133.959	202.125	248.951	199.161	526.609	86.54	353.51	371.293	311.782	279.774	277.995	93.0009
					140.252	25.6474	87.6577	21.8088		527.684	83.3224	105.411	129.691	206.677	249.907	193.056	527.684	87.349	363.372	371.426	297.283	262.344	287.808	95.7585
					140.541	25.6619	87.8378	21.6756		528.759	88.2133	105.904	121.878	207.074	253.222	183.408	528.759	84.9005	357.587	372.023	307.061	269.788	275.704	93.1833
					140.829	25.6755	88.018	21.542		529.834	85.6681	98.7337	135.389	196.285	253.633	192.738	529.834	88.092	350.475	355.205	303.887	268.414	282.603	98.2608
					141.117	25.688	88.1982	21.408		530.911	84.3976	102.838	135.344	197.992	242.319	190.9	530.911	78.9015	353.195	351.776	303.785	265.369	277.78	92.022
					141.405	25.6995	88.3784	21.2736		531.986	88.123	101.658	123.526	207.453	247.053	197.406	531.986	78.903	361.95	364.55	310.885	265.375	280.742	92.556
					141.694	25.71	88.5586	21.139		533.061	84.8358	102.276	136.565	196.866	258.941	183.86	533.061	83.062	352.821	373.631	305.053	266.035	266.035	91.1613
					141.982	25.7195	88.7387	21.004		534.137	84.8631	101.717	131.878	197.521	254.884	189.833	534.137	83.976	354.591	368.074	309.291	269.078	279.722	88.8843
					142.27	25.728	88.9189	20.8687		535.212	84.0511	106.468	133.086	199.333	244.286	196.375	535.212	82.2175	352.529	369.564	302.252	266.171	270.312	92.9823
					142.559	25.7356	89.0991	20.7331		536.286	90.244	109.405	118.275	199.885	233.594	188.058	536.286	81.61	352.697	368.073	309.29	267.302	272.625	88.1742
					142.847	25.7421	89.2793	20.5973		537.362	84.7889	101.038	131.172	206.803	237.528	182.577	537.362	81.244	364.682	363.027	307.841	262.935	272.98	90.0477
					143.135	25.7476	89.4595	20.4612		538.436	77.6244	107.353	132.716	198.78	247.147	181.674	538.436	80.5145	352.023	366.179	315.57	258.944	260.714	87.4158
					143.423	25.7521	89.6396	20.325		539.51	84.4326	95.3176	131.797	195.342	235.941	180.044	539.51	86.492	346.909	369.503	305.369	270.655	283.011	90.9048
					143.712	25.7555	89.8198	20.1885		540.586	89.5286	107.951	118.511	197.714	245.823	187.154	540.586	82.43	349.197	358.114	305.665	261.663	263.423	86.5953
					144	25.758	90	20.0519		541.66	82.3256	105.905	120.533	192.502	235.215	190.162	541.66	81.038	348.259	366.982	298.993	261.545	282.609	92.682
					144.288	25.7595	90.1802	19.9151		542.733	84.2002	101.017	124.374	188.02	253.418	190.94	542.733	80.58	354.786	361.559	306.554	256.922	284.95	86.8863
					144.577	25.7599	90.3604	19.7782		543.806	83.2783	106.139	119.552	193.033	235.605	183.702	543.806	85.7275	346.409	362.038	298.005	261.848	285.175	95.175
					144.865	25.7594	90.5405	19.6411		544.882	85.6772	100.831	129.39	203.993	253.534	180.679	544.882	80.4315	351.8	359.027	307.155	257.031	271.602	90.2232
					145.153	25.7578	90.7207	19.504		545.955	78.7269	103.726	125.87	198.129	244.165	182.978	545.955	80.7085	347.075	366.888	290.783	273.884	273.884	94.2276
					145.441	25.7553	90.9009	19.3667		547.028	84.4354	102.558	127.032	188.8	246.489	181.807	547.028	81.8715	346.133	351.96	291.358	262.222	266.301	89.6799
					145.73	25.7517	91.0811	19.2295		548.101	83.6122	110.123	119.446	208.01	241.222	183.539	548.101	79.5335	345.402	345.402	304.732	266.859	270.355	86.3505
					146.018	25.7471	91.2613	19.0921		549.176	82.3599	96.6882	128.723	191.047	238.226	184.057	549.176	83.583	351.34	354.135	304.044	256.282	274.921	88.2426
					146.306	25.7415	91.4414	18.9548		550.248	84.3353	100.69	122.225	194.396	238.63	186.83	550.248	77.1185	341.532	361.787	298.579	241.54	274.716	87.3039
					146.595	25.7349	91.6216	18.8174		551.321	81.3883	107.548	136.616	194.75	242.42	180.216	551.321	79.9345	341.83	355.782	292.415	257.535	277.882	85.8063
					146.883	25.7273	91.8018	18.6801		552.395	82.4859	102.745	130.027	193.3	239.738	192.139	552.395	80.6865	351.074	364.541	293.142	264.118	271.084	88.1166
					147.171	25.7187	91.982	18.5428		553.468	84.7882	112.433	127.501	192.99	241.093	184.876	553.468	82.296	340.544	358.394	299.048	249.786	271.229	88.1496
					147.459	25.7091	92.1622	18.4055		554.54	77.364	97.2116	121.515	193.845	234.349	196.159	554.54	74.934	338.389	371.256	299.736	251.709	282.955	87.8376
					147.748	25.6985	92.3423	18.2683		555.612	80.0814	100.535	129.425	195.293	243.827	189.515	555.612	78.5795	354.532	362.852	303.339	243.249	277.339	87.7083
					148.036	25.6868	92.5225	18.1312		556.686	77.1477	102.71	119.444	184.07	234.849	185.225	556.686	80.2065	345.752	350.369	311.016	254.467	269.47	89.8425
					148.324	25.6742	92.7027	17.9941		557.757	83.1208	102.604	126.814	200.596	234.029	180.998	557.757	78.9705	340.552	348.622	291.671	246.134	266.885	86.4639
					148.613	25.6606	92.8829	17.8572		558.829	78.2355	104.276	123.864	195.301	233.901	178.594	558.829	77.487	344.975	346.588	294.969	250.608	267.891	90.3918
					148.901	25.646	93.0631	17.7205		559.901	79.45	99.6726	129.632	183.789	242.556	187.246	559.901	80.084	341.998	347.068	294.985	255.807	270.211	85.557
					149.189	25.6304	93.2432	17.5838		560.974	79.086	103.757	122.779	203.479	241.523	187.339	560.974	78.9705	342.168	332.022	300.895	244.982	261.698	88.7124
					149.477	25.6138	93.4234	17.4474		562.045	74.6837	103.231	127.453	180.51	246.832	181.664	562.045	80.163	345.796	347.872	290.662	255.483	265.864	89.7939
					149.766	25.5962	93.6036	17.3111		563.116	80.738	102.076	128.028	199.539	231.257	179.354	563.116	76.7015	346.251	356.17	300.461	259.516	270.473	85.8132
					150.054	25.5776	93.7838	17.175		564.187	75.8338	104.877	125.045	197.652	245.48	180.941	564.187	80.098	346.208	334.683	299.071	256.429	279.479	91.7958
					150.342	25.5581	93.964	17.0392		565.258	76.9328	101.848	128.892	181.255	237.069	191.037	565.258	80.8455	349.16	347.088	302.091	275.622	273.896	94.425
					150.631	25.5375	94.1441	16.9036		566.331	84.0371	101.097	125.222	199.322	235.51	183.238	566.331	83.003	347.636	333.62	305.589	249.871	268.826	92.7105
					150.919	25.516	94.3243	16.7682		567.402	77.8785	103.226	129.033	184.086	224.803	180.072	567.402	77.706	346.151	354.18	284.445	247.742	269.535	98.0646
					151.207	25.4935	94.5045	16.6331		568.472	79.3772	101.369	131.723	186.703	243.401	174.103	568.472	76.1705	342.251	348.665	301.818	251.992	261.728	94.6689
					151.495	25.47	94.6847	16.4983		569.543	78.4966	99.5509	130.446	187.659	235.146	178.505	569.543	75.2355	335.727	363.875	290.643	257.459	255.743	98.6928
					151.784	25.4455	94.8649	16.3637		570.615	78.8473	106.35	125.79	194.975	235.571	182.396	570.615	77.1895	337.804	352.67	276.738	252.724	277.882	96.2295
					152.072	25.4201	95.0451	16.2295		571.685	81.2406	103.48	124.634	193.811	234.403	189.238	571.685	78.325	337.998	348.06	301.294	254.413	275.567	96.2196
					152.36	25.3937	95.2252	16.0956		572.755	80.4846	100.106	130.995	193.919	243.686	184.194	572.755	78.3685	334.295	329.948	285.444	251.122	260.846	95.0718
					152.649	25.3664	95.4054	15.962		573.825	74.1622	103.083	124.272	195.857	233.654	179.249	573.825	78.744	342.006	333.988	297.795	254.271	269.733	97.9287
					152.937	25.338	95.5856	15.8288		574.895	79.4808	106.089	119.852	193.828	239.131	183.506	574.895	74.549	345.22	339.944	297.05	250.6	266.083	94.104
					153.225	25.3088	95.7658	15.696		575.966	79.5634	94.718	127.439	200.343	232.49	183.696	575.966	73.7655	333.867	354.992	295.635	249.137	259.47	96.7845
					153.514	25.2785	95.9459	15.5635		577.036	84.4144	101.641	125.185	193.521	242.906	176.293	577.036	78.0975	341.331	351.898	296.311	263.004	263.579	94.7505
					153.802	25.2474	96.1261	15.4314		578.105	83.5835	91.85	125.72	192.885	246.847	186.57	578.105	74.054	342.6	345.356	296.79	263.495	258.328	92.9982
					154.09	25.2152	96.3063	15.2998		579.174	77.5131	110.159	122.208	192.779	241.547	191.631	579.174	78.6035	339.429	342.412	296.627	246.711	271.956	93.8076
					154.378	25.1822	96.4865	15.1685		580.244	73.8829	99.8109	128.492	182.987	238.055	183.56	580.244	79.447	347.158	346.47	281.65	244.938	265.015	94.3041
					154.667	25.1482	96.6667	15.0377		581.315	81.5535	101.583	127.41	187.097	231.863	183.08	581.315	78.34	345.269	342.974	290.976	245.063	269.168	95.7294
					154.955	25.1132	96.8469	14.9074		582.384	76.0242	98.263	120.099	189.056	244.221	185.608	582.384	77.576	340.875	348.92	289.617	248.243	256.288	88.092
					155.243	25.0774	97.027	14.7775		583.452	80.9914	105.916	126.639	191.685	237.16	179.597	583.452	76.559	339.162	348.602	278.605	257.307	269.395	94.1157
					155.532	25.0406	97.2072	14.648		584.521	82.7561	97.4618	121.106	183.966	242.789	181.659	584.521	77.5655	329.178	352.016	302.189	251.44	269.894	87.7155
					155.82	25.0029	97.3874	14.5191		585.589	73.5966	103.983	120.736	196.412	246.671	187.747	585.589	79.1425	340.602	356.314	281.332	239.161	251.87	93.5847
					156.108	24.9643	97.5676	14.3906		586.66	80.1829	92.5629	122.646	175.87	237.771	168.349	586.66	77.232	337.623	343.408	299.672	262.069	272.482	91.1166
					156.396	24.9247	97.7477	14.2627		587.728	75.4089	97.881	126.84	189.391	231.671	167.382	587.728	73.845	339.862	347.043	290.168	247.888	265.263	87.7455
					156.685	24.8843	97.9279	14.1353		588.796	78.3118	101.44	121.728	184.332	237.081	182.013	588.796	73.6165	339.216	350.114	304.901	239.399	267.803	86.601
					156.973	24.843	98.1081	14.0084		589.864	70.6419	92.2173	127.596	190.235	234.893	179.795	589.864	75.978	339.87	350.31	292.312	255.773	265.052	85.9536
					157.261	24.8007	98.2883	13.882		590.932	74.326	96.316	120.105	189.731	234.408	170.584	590.932	78.9095	335.133	336.526	288.368	252.394	273.282	85.4658
					157.55	24.7576	98.4685	13.7562		592	77.6083	102.743	120.737	192.715	229.285	182.267	592	74.0095	335.511	338.065	288.493	251.923	261.791	86.1996
					157.838	24.7136	98.6487	13.631		593.069	75.2192	100.486	123.139	191.097	243.373	179.48	593.069	76.0905	337.818	342.465	281.709	252.666	252.666	84.6867
					158.126	24.6687	98.8288	13.5063		594.137	72.4395	95.346	125.578	180.809	240.109	177.32	594.137	74.4165	336.269	364.64	292.433	241.272	270.341	84.0672
					158.414	24.6229	99.009	13.3823		595.204	77.8176	104.766	122.227	189.161	233.395	178.684	595.204	77.4105	342.002	341.77	291.016	245.036	254.348	85.5588
					158.703	24.5763	99.1892	13.2588		596.272	73.4223	101.393	121.205	196.958	236.583	178.312	596.272	76.336	333.314	341.706	291.359	237.749	273.294	86.5335
					158.991	24.5288	99.3694	13.1359		597.339	77.9961	96.2551	123.673	186.677	230.429	190.177	597.339	71.754	333.918	337.885	292.266	252.597	253.18	83.1294
					159.279	24.4804	99.5495	13.0136		598.406	73.9879	95.1854	119.712	185.699	231.248	175.188	598.406	72.411	330.755	344.77	280.885	265.702	270.957	82.6887
					159.568	24.4312	99.7297	12.892		599.473	68.3308	101.707	123.335	177.111	230.302	171.266	599.473	73.9425	332.01	341.362	281.156	250.761	257.191	86.1003
					159.856	24.3812	99.9099	12.771		600.541	76.5842	102.97	125.203	188.974	217.057	179.028	600.541	72.5475	346.121	340.27	281.998	255.671	260.936	80.0361
					160.144	24.3303	100.09	12.6506		601.608	71.7255	105.392	128.227	195.561	230.106	165.114	601.608	73.189	340.3	340.534	295.684	253.527	259.967	80.8008
					160.432	24.2786	100.27	12.5309		602.674	72.9925	101.346	121.85	185.704	231.397	171.058	602.674	74.1055	321.262	344.928	281.192	256.002	257.173	78.0306
					160.721	24.226	100.45	12.4118		603.741	71.7787	94.3377	114.26	179.886	235.551	171.097	603.741	69.142	331.178	340.319	278.326	251.958	253.716	79.9821
					161.009	24.1726	100.631	12.2934		604.807	70.5516	100.788	124.227	189.27	231.461	172.863	604.807	75.005	337.288	348.773	277.753	245.524	259.002	85.7868
					161.297	24.1184	100.811	12.1757		605.873	75.8898	103.726	134.785	188.699	226.205	175.221	605.873	77.941	332.158	338.955	281.877	236.753	255.506	78.7614
					161.586	24.0634	100.991	12.0586		606.939	71.3965	92.6161	126.614	189.922	244.436	177.026	606.939	68.876	330.604	348.424	290.744	241.505	263.194	81.2442
					161.874	24.0076	101.171	11.9423		608.005	69.7858	97.3482	117.287	181.795	232.815	171.239	608.005	75.0635	337.083	340.133	272.692	243.371	261.55	78.2892
					162.162	23.951	101.351	11.8266		609.073	75.5657	105.018	124.966	193.609	230.57	165.447	609.073	71.283	335.823	348.73	277.506	246.998	253.451	82.3716
					162.45	23.8936	101.532	11.7117		610.138	73.9417	103.284	122.649	181.333	233.562	177.812	610.138	73.355	331.682	331.446	279.922	245.886	245.299	81.336
					162.739	23.8355	101.712	11.5974		611.204	71.0661	103.871	127.344	183.681	227.107	165.489	611.204	71.5945	331.682	337.082	291.073	248.821	256.449	82.3926
					163.027	23.7765	101.892	11.4839		612.269	72.2883	91.5336	129.086	176.613	231.768	170.745	612.269	70.117	330.46	349.706	271.667	240.569	256.998	80.4441
					163.315	23.7168	102.072	11.3711		613.335	70.2233	93.8656	119.679	193.598	232.317	173.651	613.335	70.986	325.714	321.959	295.677	256.957	255.784	83.247
					163.604	23.6563	102.252	11.259		614.4	72.2673	101.479	127.289	185.361	246.365	178.908	614.4	68.6305	327.783	339.75	282.733	242.846	265.136	79.8927
					163.892	23.5951	102.432	11.1477		615.465	73.0751	97.355	127.265	187.086	228.139	168.905	615.465	64.8055	327.019	329.834	269.779	235.763	243.387	82.869
					164.18	23.5331	102.613	11.0371		616.53	68.9453	93.8032	128.979	176.467	224.541	171.777	616.53	73.577	327.139	340.974	287.272	238.026	253.269	80.0259
					164.468	23.4704	102.793	10.9272		617.594	71.7801	97.2691	117.778	185.749	230.282	167.584	617.594	69.729	323.215	330.481	278.916	236.727	269.541	75.0612
					164.757	23.407	102.973	10.8181		618.661	71.3272	91.9405	120.635	192.08	224.288	169.826	618.661	70.273	319.976	339.184	285.191	243.027	264.109	79.9356
					165.045	23.3428	103.153	10.7098		619.725	68.8313	104.183	122.328	183.784	227.096	181.443	619.725	71.699	330.109	333.387	286.797	243.485	261.629	79.191
					165.333	23.2779	103.333	10.6022		620.79	70.4389	97.1172	117.009	181.949	228.752	157.962	620.79	70.7905	333.709	335.581	274.97	242.208	262.685	80.5605
					165.622	23.2123	103.514	10.4954		621.854	69.9962	98.825	122.8	167.827	228.058	159.056	621.854	70.464	328.871	332.146	268.406	235.075	256.126	83.1534
					165.91	23.146	103.694	10.3894		622.918	70.7658	99.9256	122.131	180.567	223.226	172.386	622.918	68.37	325.839	340.799	285.752	235.497	262.962	75.9084
					166.198	23.079	103.874	10.2841		623.982	69.4726	95.7438	123.183	188.569	232.354	173.39	623.982	65.094	319.924	332.067	277.89	252.203	245.781	78.288
					166.486	23.0113	104.054	10.1796		625.046	71.0276	96.8027	116.63	181.943	221.013	167.947	625.046	69.103	330.996	331.229	271.747	227.428	260.084	77.5005
					166.775	22.943	104.234	10.0759		626.11	73.801	96.1103	114.75	187.561	226.005	178.823	626.11	69.316	321.067	328.522	286.583	241.732	248.722	81.4317
					167.063	22.8739	104.414	9.97297		627.173	71.6849	104.153	111.717	173.975	237.98	165.829	627.173	69.532	327.004	343.063	285.11	243.217	260.09	79.2489
					167.351	22.8042	104.595	9.87085		628.237	69.1674	99.9731	109.854	190.065	225.521	173.209	628.237	70.33	321.774	337.118	278.413	248.189	242.958	76.2003
					167.64	22.7339	104.775	9.76952		629.3	68.6846	97.5402	116.7	186.371	220.627	173.598	629.3	68.8005	322.115	352.538	276.364	233.4	249.076	72.2841
					167.928	22.6629	104.955	9.66898		630.364	66.1723	89.3123	115.41	185.004	212.262	172.825	630.364	68.144	329.412	331.267	280.116	246.479	252.858	76.7274
					168.216	22.5912	105.135	9.56924		631.427	66.105	91.5389	126.301	187.713	221.895	167.435	631.427	65.4675	324.442	319.807	264.768	236.958	265.347	78.3876
					168.505	22.519	105.315	9.47031		632.492	63.2092	94.3508	114.61	188.702	221.117	170.179	632.492	68.303	327.16	330.633	274.37	248.901	247.743	77.6223
					168.793	22.4461	105.496	9.37218		633.555	68.4106	93.1031	107.56	186.785	218.59	167.701	633.555	69.972	333.09	327.538	271.792	245.769	247.504	73.3839
					169.081	22.3726	105.676	9.27486		634.617	73.976	101.06	113.764	183.062	219.444	169.203	634.617	70.453	329.397	333.554	282.39	240.233	256.98	75.8814
					169.369	22.2984	105.856	9.17835		635.68	60.5107	91.6306	118.14	185.566	228.212	175.193	635.68	65.9855	325.721	331.022	274.892	232.822	242.619	75.0333
					169.658	22.2237	106.036	9.08265		636.742	69.1968	91.3812	117.244	176.44	224.143	174.716	636.742	63.507	332.42	337.018	261.5	244.258	249.43	75.0015
					169.946	22.1484	106.216	8.98776		637.805	68.9905	95.1197	120.332	178.206	221.182	166.173	637.805	64.4635	325.928	320.886	272.753	245.248	249.26	75.9813
					170.234	22.0725	106.396	8.89369		638.867	67.2047	96.5782	117.151	182.298	224.587	176.584	638.867	66.0045	316.822	335.566	278.305	235.445	250.875	72.6909
					170.523	21.9961	106.577	8.80043		639.929	63.8919	96.4083	116.945	188.253	221.91	173.421	639.929	73.0195	326.305	329.499	273.252	228.756	247.011	74.4453
					170.811	21.9191	106.757	8.70799		640.991	71.0052	97.447	107.705	176.088	205.152	172.669	640.991	65.5345	323	307.271	284.363	230.796	252.45	76.9317
					171.099	21.8415	106.937	8.61637		642.053	72.1497	96.2377	122.433	187.92	218.67	166.85	642.053	66.3415	331.878	334.839	278.463	247.143	249.99	74.4846
					171.387	21.7634	107.117	8.52557		643.115	63.3349	95.5998	113.809	175.835	232.171	172.99	643.115	65.156	324.129	344.614	271.435	242.414	243.552	74.0898
					171.676	21.6847	107.297	8.43558		644.177	64.4713	93.8074	111.432	180.792	217.747	169.422	644.177	63.9595	323.38	323.38	267.777	234.234	239.351	71.9757
					171.964	21.6055	107.477	8.34642		645.238	70.3556	94.2621	109.594	189.66	224.298	164.675	645.238	65.302	317.084	313.904	269.158	233.952	255.53	74.6148
					172.252	21.5258	107.658	8.25808		646.299	66.6766	99.7882	111.128	176.33	221.122	167.826	646.299	63.5015	318.869	321.59	270.449	235.296	252.872	74.331
					172.541	21.4455	107.838	8.17056		647.361	70.5194	93.3845	119.985	176.582	222.425	162.998	647.361	67.067	315.357	328.714	271.664	221.859	237.14	75.5565
					172.829	21.3648	108.018	8.08386		648.422	69.9908	97.7273	125.407	178.508	231.608	179.637	648.422	63.8335	329.674	324.026	263.807	239.517	246.295	77.1087
					173.117	21.2836	108.198	7.99798		649.483	65.5247	93.0428	126.877	177.063	218.792	173.116	649.483	60.337	317.135	336.533	274.617	228.942	256.573	78.3252
					173.405	21.2019	108.378	7.91291		650.544	64.64	91.7798	113.176	170.046	213.965	172.861	650.544	64.471	319.596	322.074	282.659	225.226	243.808	70.2705
					173.694	21.1197	108.559	7.82867		651.604	68.5045	93.9265	118.111	172.667	218.224	166.481	651.604	64.1175	325.987	319.013	275.593	229.473	235.097	72.7227
					173.982	21.037	108.739	7.74525		652.665	68.4416	87.0972	119.688	180.938	216.338	177.566	652.665	67.711	322.766	316.472	273.092	244.434	245.558	77.5446
					174.27	20.9539	108.919	7.66265		653.726	65.6232	93.7475	118.447	183.004	221.738	168.409	653.726	63.9955	324.018	330.53	261.595	220.054	254.297	76.2891
					174.559	20.8703	109.099	7.58086		654.786	65.5376	91.3827	115.49	169.871	213.039	167.628	654.786	64.192	316.195	329.202	272.466	218.646	242.753	78.0396
					174.847	20.7863	109.279	7.49989		655.846	64.2523	90.6696	114.736	183.578	224.995	158.952	655.846	65.4835	320.142	336.709	261.375	232.271	241.226	75.558
					175.135	20.7018	109.459	7.41974		656.906	64.5254	91.0617	112.85	178.772	217.319	170.95	656.906	64.246	327.375	334.75	279.889	233.52	248.045	74.5812
					175.423	20.6169	109.64	7.3404		657.966	64.8145	89.8032	116.019	176.26	215.862	169.008	657.966	63.866	321.06	319.052	257.696	239.289	242.078	75.4683
					175.712	20.5317	109.82	7.26187		659.026	63.9787	91.3981	119.821	167.749	214.563	155.488	659.026	61.861	312.091	325.913	266.949	239.084	245.772	74.7348
					176	20.446	110	7.18415		660.086	70.6167	95.865	113.143	170.551	230.745	162.748	660.086	65.489	316.8	331.292	268.645	245.236	249.138	76.0788
					176.288	20.3599	110.18	7.10724		661.146	65.6041	95.9515	111.014	178.515	204.176	159.547	661.146	68.0585	322.665	314.632	280.045	242.668	231.511	72.8004
					176.577	20.2734	110.36	7.03113		662.205	68.0316	93.2781	107.8	172.592	223.979	170.358	662.205	61.999	321.502	324.854	270.898	235.709	244.087	75.7395
					176.865	20.1865	110.541	6.95584		663.265	65.3586	96.1649	120.206	178.911	219.167	159.902	663.265	65.4145	320.475	319.357	272.84	236.499	249.917	70.614
					177.153	20.0993	110.721	6.88134		664.324	67.7258	98.9881	120.799	181.758	220.346	168.336	664.324	67.39	327.947	321.236	269.561	239.92	245.513	74.9961
					177.441	20.0117	110.901	6.80765		665.383	67.3029	91.116	113.476	171.611	215.213	162.667	665.383	64.2845	324.44	332.266	258.255	228.629	237.573	78.9858
					177.73	19.9237	111.081	6.73475		666.442	65.2889	84.8923	115.051	172.019	217.816	171.46	666.442	61.156	316.782	338.229	265.847	240.714	245.741	75.3978
					178.018	19.8354	111.261	6.66265		667.501	62.8928	98.2177	117.75	176.904	219.316	165.742	667.501	65.8505	319.208	323.672	276.795	244.986	248.335	73.4958
					178.306	19.7468	111.441	6.59134		668.56	67.1663	97.0676	111.014	184.652	218.123	164.011	668.56	62.2015	323.559	327.129	267.215	239.88	243.785	74.8089
					178.595	19.6578	111.622	6.52082		669.619	69.1303	97.6417	120.518	171.291	214.254	158.459	669.619	66.9545	316.248	330.308	272.281	237.13	236.572	75.8256
					178.883	19.5686	111.802	6.45108		670.677	65.256	87.6407	122.809	182.538	216.59	169.141	670.677	63.637	323.545	320.195	271.854	225.521	248.408	77.8719
					179.171	19.479	111.982	6.38214		671.735	62.1625	96.6228	112.261	179.283	213.911	166.996	671.735	68.1385	319.47	321.704	274.789	245.187	254.682	73.0536
					179.459	19.3891	112.162	6.31397		672.794	62.5802	92.7528	118.455	172.096	217.913	162.038	672.794	59.507	320.053	334.357	269.877	238.587	238.587	75.7668
					179.748	19.2989	112.342	6.24658		673.852	65.735	94.4662	117.384	175.517	224.148	162.661	673.852	62.605	320.626	318.39	272.219	234.768	239.799	73.2813
					180.036	19.2085	112.523	6.17996		674.91	65.7709	95.6363	112.974	175.613	211.966	160.512	674.91	63.7575	324.828	336.014	267.893	228.185	241.048	78.0192
					180.324	19.1177	112.703	6.11412		675.968	67.3933	99.0748	111.949	180.238	216.621	160.647	675.968	61.852	308.308	322.413	271.476	235.653	233.973	71.7033
					180.613	19.0267	112.883	6.04904		677.026	61.9774	92.4618	114.877	180.441	222.469	167.552	677.026	63.042	308.43	323.224	258.893	238.719	253.289	73.2969
					180.901	18.9355	113.063	5.98473		678.083	65.1989	101.558	127.368	176.183	228.364	164.4	678.083	59.476	326.556	328.126	285.596	237.903	242.392	76.4208
					181.189	18.844	113.243	5.92118		679.139	62.9233	96.0704	117.419	169.668	223.602	160.117	679.139	64.328	317.987	321.358	271.918	233.715	242.142	73.6539
					181.477	18.7523	113.423	5.85838		680.196	61.8194	102.939	118.689	178.877	227.815	173.252	680.196	64.1255	318.153	319.503	258.753	228.377	235.127	73.9131
					181.766	18.6603	113.604	5.79634		681.254	64.6517	96.3017	113.197	174.019	224.141	156.561	681.254	58.5695	318.753	310.869	272.01	237.094	240.473	74.3382
					182.054	18.5682	113.784	5.73504		682.311	62.7533	93.5943	112.764	173.093	217.635	174.221	682.311	60.8925	316.642	319.348	272.326	222.709	231.167	71.2107
					182.342	18.4758	113.964	5.67449		683.368	61.2457	92.0097	115.718	177.81	236.516	165.392	683.368	61.81	318.591	324.687	270.949	232.564	246.112	72.987
					182.631	18.3832	114.144	5.61468		684.425	60.1314	94.9444	125.462	181.412	220.407	159.936	684.425	61.601	311.282	325.071	260.532	232.84	243.012	75.2772
					182.919	18.2904	114.324	5.55561		685.482	64.1675	97.3264	104.682	175.98	212.76	166.36	685.482	60.263	318.687	324.119	268.213	236.526	251.804	79.2756
					183.207	18.1975	114.504	5.49727		686.538	62.6681	92.9256	121.257	175.652	210.216	170.553	686.538	63.4615	315.267	322.294	266.878	231.747	239.68	78.0234
					183.495	18.1043	114.685	5.43965		687.595	66.3316	91.355	118.024	184.98	218.458	161.148	687.595	63.2675	303.912	329.559	261.014	230.941	245.694	77.7936
					183.784	18.011	114.865	5.38276		688.651	66.0185	101.13	114.197	186.352	207.373	159.081	688.651	61.928	319.98	325.434	267.028	228.395	252.257	77.7222
					184.072	17.9176	115.045	5.32659		689.708	63.6871	90.413	117.139	172.865	222.905	159.218	689.708	63.403	325.032	314.797	267.827	230.866	237.121	77.2776
					184.36	17.824	115.225	5.27113		690.764	64.5039	89.8731	116.039	178.04	218.426	166.095	690.764	60.579	319.22	323.998	254.83	226.958	257.105	73.8894
					184.649	17.7302	115.405	5.21638		691.82	66.0941	94.4202	115.466	162.676	218.418	150.731	691.82	63.1365	316.706	312.61	266.765	221.262	236.05	76.1049
					184.937	17.6363	115.586	5.16234		692.874	62.9126	93.2881	113.197	171.218	218.431	166.098	692.874	54.323	314.904	319.91	252.56	238.34	245.734	72.3552
					185.225	17.5423	115.766	5.109		693.93	60.5599	99.0358	117.249	177.581	211.732	166.198	693.93	61.4705	309.174	321.923	266.372	232.222	219.7	69.6666
					185.514	17.4482	115.946	5.05635		694.985	62.2326	98.5919	111.13	172.108	208.012	165.84	694.985	60.409	311.847	317.318	270.7	226.818	254.173	72.3198
					185.802	17.354	116.126	5.00439		696.041	62.3365	103.894	119.878	174.679	208.93	171.254	696.041	58.512	302.092	307.801	267.157	232.335	239.756	72.2694
					186.09	17.2597	116.306	4.95312		697.096	61.2364	101.203	117.784	174.961	213.841	162.382	697.096	59.7495	313.786	317.446	264.157	216.128	244.717	76.5024
					186.378	17.1653	116.486	4.90253		698.152	64.92	96.1777	112.78	183.768	215.255	162.014	698.152	66.6945	318.074	323.798	267.351	229.567	241.017	73.6791
					186.667	17.0708	116.667	4.85261		699.207	64.5798	101.425	116.324	171.907	211.446	161.02	699.207	57.016	306.224	306.224	269.321	230.929	241.243	71.3415
					186.955	16.9762	116.847	4.80337		700.262	62.2269	92.9102	114.13	185.247	194.997	163.453	700.262	59.646	308.324	314.748	254.069	227.114	238.584	74.3283
					187.243	16.8816	117.027	4.75478		701.317	58.2677	94.721	121.128	177.387	222.164	154.998	701.317	58.555	307.24	308.159	277.848	229.053	250.293	74.0547
					187.532	16.7869	117.207	4.70686		702.37	59.5286	99.4059	112.622	169.507	213.177	151.695	702.37	60.9075	316.49	318.558	262.018	224.094	248.228	73.2615
					187.82	16.6921	117.387	4.6596		703.424	61.5786	93.1441	109.818	170.764	210.437	162.14	703.424	59.5085	304.041	319.22	273.683	242.06	240.335	77.1027
					188.108	16.5974	117.568	4.61299		704.479	58.7693	91.4318	112.708	173.088	217.366	163.312	704.479	58.6545	315.124	315.123	257.044	229.442	243.243	73.3179
					188.396	16.5026	117.748	4.56701		705.534	58.3521	96.0079	103.482	178.218	224.21	163.846	705.534	57.777	302.626	317.344	263.303	234.558	240.307	77.7837
					188.685	16.4077	117.928	4.52168		706.588	57.1294	95.9821	114.949	175.871	211.505	163.227	706.588	56.612	306.223	314.499	263.807	226.449	241.392	72.7626
					188.973	16.3129	118.108	4.47699		707.642	63.574	93.1192	108.639	172.443	221.877	151.75	707.642	56.3315	309.248	308.098	255.79	228.774	237.397	77.7717
					189.261	16.218	118.288	4.43292		708.696	62.0068	93.758	107.563	173.136	209.949	156.455	708.696	58.9585	314.061	303.247	267.469	228.355	234.683	78.6876
					189.55	16.1232	118.468	4.38947		709.748	59.2515	88.0999	116.891	179.079	209.021	162.956	709.748	55.854	309.098	312.322	261.421	219.962	231.478	76.8714
					189.838	16.0283	118.649	4.34664		710.802	61.3276	95.6803	107.784	171.763	203.465	167.152	710.802	61.9615	303.41	305.255	253.034	229.979	228.249	76.4289
					190.126	15.9335	118.829	4.30443		711.856	64.581	90.5287	115.323	168.372	220.844	159.146	711.856	56.7965	305.376	320.138	253.134	232.953	243.332	79.4001
					190.414	15.8387	119.009	4.26282		712.909	60.111	93.3651	112.96	172.322	204.02	163.101	712.909	60.2265	306.146	304.762	261.653	227.65	229.379	79.8792
					190.703	15.7439	119.189	4.22181		713.963	58.8242	86.3368	108.209	169.796	205.482	155.982	713.963	60.148	299.762	309.892	252.679	227.354	230.807	75.6312
					190.991	15.6492	119.369	4.1814		715.016	55.5095	87.9188	110.904	171.815	213.763	152.278	715.016	56.314	299.498	321.794	265.48	210.316	232.152	76.7136
					191.279	15.5545	119.55	4.14158		716.07	59.0459	83.7775	110.173	172.146	211.165	154.931	716.07	58.5295	312.846	309.403	264.53	232.97	243.299	74.5389
					191.568	15.4599	119.73	4.10235		717.121	63.8123	89.4404	111.227	162.254	222.454	155.947	717.121	56.76	297.905	307.308	259.148	235.641	224.748	74.1324
					191.856	15.3653	119.91	4.06369		718.174	58.9751	93.9934	107.749	177.097	204.034	159.33	718.174	51.295	303.988	303.53	243.58	221.228	239.569	76.8567
					192.144	15.2708	120.09	4.02561		719.227	62.1635	93.3885	108.858	169.589	206.83	159.276	719.227	57.58	297.697	302.51	257.821	219.434	236.622	74.5962
					192.432	15.1764	120.27	3.98809		720.279	58.1031	92.736	105.33	164.864	204.935	161.429	720.279	54.9545	312.096	317.821	263.897	212.949	232.412	78.9972
					192.721	15.0821	120.45	3.95114		721.332	60.0092	85.7274	113.16	169.74	212.032	168.026	721.332	58.866	303.361	307.247	248.609	224.606	234.322	71.8395
					193.009	14.9878	120.631	3.91475		722.384	57.8819	94.664	112.912	160.815	206.436	156.253	722.384	57.3115	291.976	300.187	254.908	227.536	230.957	73.3932
					193.297	14.8936	120.811	3.87891		723.435	56.9542	89.8978	103.553	166.709	220.193	155.899	723.435	58.0355	295.411	310.887	257.745	228.158	233.279	73.3977
					193.586	14.7996	120.991	3.84361		724.487	58.8348	91.4324	103.926	168.667	197.63	161.285	724.487	55.0865	301.443	300.762	244.766	219.211	223.186	76.3263
					193.874	14.7057	121.171	3.80885		725.539	63.1256	95.851	120.806	169.015	197.941	153.135	725.539	60.1195	304.908	306.723	251.254	231.404	231.971	71.9733
					194.162	14.6119	121.351	3.77463		726.591	61.4867	84.438	107.106	167.176	202.311	166.043	726.591	55.253	289.923	299.217	259.548	213.645	232.913	69.3639
					194.45	14.5182	121.532	3.74094		727.643	60.6557	99.1107	111.57	175.567	215.212	159.71	727.643	53.2365	300.843	305.374	249.193	227.105	226.539	74.7579
					194.739	14.4246	121.712	3.70777		728.693	57.0491	87.1584	113.759	170.921	200.351	156.772	728.693	56.8795	302.904	311.506	256.947	213.368	226.385	76.4052
					195.027	14.3312	121.892	3.67511		729.745	58.5799	91.6017	110.261	162.282	201.863	158.324	729.745	55.696	299.911	300.816	258.407	213.737	229.57	75.6564
					195.315	14.2379	122.072	3.64297		730.796	56.924	86.9672	113.509	158.687	210.077	160.381	730.796	60.99	296.366	309.468	255.254	216.853	230.407	65.3949
					195.604	14.1448	122.252	3.61134		731.847	59.5912	90.2043	103.735	167.442	210.853	148.273	731.847	59.4785	302.636	298.576	263.284	213.671	214.235	75.4335
					195.892	14.0519	122.432	3.58021		732.899	56.3212	93.9624	111.405	171.608	210.431	158.104	732.899	54.0145	297.754	317.334	263.32	214.369	244.752	73.932
					196.18	13.9591	122.613	3.54957		733.948	54.2361	89.2705	111.729	157.206	206.052	153.276	733.948	53.3375	294.649	299.141	249.284	220.088	233.563	73.6062
					196.468	13.8665	122.793	3.51943		734.999	61.5778	90.2095	112.622	163.049	203.952	151.843	734.999	56.0305	305.256	298.532	243.734	211.796	224.123	69.0858
					196.757	13.774	122.973	3.48977		736.05	58.334	83.3343	114.095	166.109	204.7	161.076	736.05	55.6495	300.227	302.464	252.24	220.92	239.936	71.1417
					197.045	13.6818	123.153	3.46058		737.101	59.0172	83.752	114.461	167.504	214.405	147.962	737.101	51.368	295.924	307.761	252.931	215.522	231.714	74.0367
					197.333	13.5897	123.333	3.43187		738.151	53.4494	90.8473	102.552	171.105	204.546	161.073	738.151	53.784	297.845	296.954	248.576	222.938	229.069	68.7207
					197.622	13.4979	123.514	3.40363		739.2	54.8955	84.5403	109.012	176.311	206.901	147.389	739.2	53.116	293.666	289.662	248.059	214.688	220.25	70.4133
					197.91	13.4062	123.694	3.37585		740.25	55.1554	81.0129	113.751	175.343	203.642	154.812	740.25	54.656	291.868	310.734	259.685	218.624	235.825	71.913
					198.198	13.3148	123.874	3.34853		741.301	50.3745	92.9991	105.178	162.195	190.98	148.356	741.301	50.928	297.154	302.469	251.873	210.355	226.409	72.9048
					198.486	13.2235	124.054	3.32166		742.351	54.5203	89.4861	108.267	162.401	206.039	157.982	742.351	52.7525	294.531	296.078	264.039	218.744	223.163	72.9147
					198.775	13.1325	124.234	3.29524		743.401	58.669	94.841	106.972	169.28	206.224	157.701	743.401	56.7945	300.403	299.521	246.476	221.112	237.654	72.2886
					199.063	13.0418	124.414	3.26925		744.449	55.4975	85.3384	111.766	166.272	208.666	145.35	744.449	53.956	297.528	292.903	262.071	218.576	225.183	74.3271
					199.351	12.9512	124.595	3.2437		745.499	56.5713	91.2619	111.054	169.879	205.064	147.338	745.499	51.4035	290.499	289.839	253.994	201.216	224.856	73.7241
					199.64	12.8609	124.775	3.21859		746.548	55.7124	87.2736	102.094	172.352	200.894	152.592	746.548	51.87	298.158	293.327	242.061	216.812	225.594	76.5702
					199.928	12.7708	124.955	3.19389		747.598	54.4603	84.9229	112.865	167.106	213.129	153.409	747.598	52.5975	303.75	287.971	248.194	230.662	232.305	75.1158
					200.216	12.681	125.135	3.16962		748.645	57.0328	83.1158	106.629	159.123	202.868	149.28	748.645	51.9475	298.342	310.154	247.707	217.085	227.475	74.3121
					200.505	12.5915	125.315	3.14576		749.695	55.3963	98.7854	111.884	174.648	205.757	161.004	749.695	52.3945	290.571	301.268	252.694	206.849	223.222	76.7907
					200.793	12.5022	125.496	3.1223		750.744	59.8864	89.3664	108.438	156.391	198.35	151.487	750.744	53.6745	298.178	295.563	259.925	220.691	215.787	75.8523
					201.081	12.4132	125.676	3.09926		751.793	56.0135	89.8176	106.692	162.216	187.8	144.253	751.793	49.5358	299.174	288.287	253.122	220.461	223.183	75.6102
					201.369	12.3244	125.856	3.0766		752.84	50.2753	98.4829	107.733	170.849	211.657	142.011	752.84	52.234	299.258	291.64	245.935	220.906	225.259	74.4336
					201.658	12.2359	126.036	3.05435		753.889	55.2271	88.1457	100.116	159.424	198.056	156.703	753.889	52.5065	295.125	287.725	245.393	220.908	226.894	79.0047
					201.946	12.1477	126.216	3.03248		754.937	55.6189	87.6188	110.476	162.721	213.333	155.102	754.937	53.8775	292.135	297.36	253.605	208.435	234.013	79.9998
					202.234	12.0598	126.396	3.01099		755.986	55.6229	94.7004	103.953	163.277	199.742	153.48	755.986	53.337	298.687	299.122	252.534	223.145	219.879	78.3726
					202.523	11.9722	126.577	2.98988		757.033	57.5117	90.8651	109.365	162.687	206.759	161.054	757.033	54.41	288.592	297.733	262.257	221.45	227.435	80.3094
					202.811	11.8849	126.757	2.96915		758.081	55.1878	86.9955	115.269	169.097	196.827	149.523	758.081	50.0225	295.35	292.305	256.093	216.945	236.519	76.6647
					203.099	11.7979	126.937	2.94878		759.129	54.7515	92.3389	107.548	166.753	202.059	158.062	759.129	55.1315	294.832	306.782	249.315	217.811	224.872	74.1426
					203.387	11.7112	127.117	2.92877		760.175	58.4894	88.4395	106.344	160.602	202.38	145.41	760.175	52.6295	297.981	293.858	234.392	212.146	219.2	76.0146
					203.676	11.6248	127.297	2.90912		761.223	54.64	84.0199	104.618	168.04	203.274	158.283	761.223	53.3935	293.582	304.423	248.807	224.414	222.788	76.1058
					203.964	11.5387	127.477	2.88983		762.271	51.5724	79.0921	107.262	156.559	201.522	155.475	762.271	55.527	291.449	300.766	242.152	212.357	228.609	79.4712
					204.252	11.4529	127.658	2.87088		763.319	57.622	88.2744	107.771	165.176	212.833	146.763	763.319	54.156	295.692	290.71	259.408	223.665	229.08	77.9847
					204.541	11.3675	127.838	2.85227		764.364	51.9301	86.6404	109.925	166.783	206.313	152.704	764.364	53.609	297.826	302.375	251.257	213.894	238.803	76.1895
					204.829	11.2824	128.018	2.834		765.412	51.5504	93.1373	105.05	167.864	201.978	149.453	765.412	51.1715	292.841	305.837	245.839	218.223	231.219	77.0007
					205.117	11.1976	128.198	2.81607		766.459	50.4174	92.0619	109.933	164.628	207.41	155.964	766.459	52.2585	299.364	300.663	239.361	216.075	214.992	75.8697
					205.405	11.1131	128.378	2.79846		767.505	51.5689	89.3789	112.13	158.174	198.259	157.09	767.505	52.544	301.396	300.746	250.803	221.551	221.551	80.1159
					205.694	11.029	128.559	2.78118		768.552	54.6319	95.389	106.229	162.595	200.534	160.427	768.552	51.4885	290.503	304.378	262.32	212.999	218.419	73.818
					205.982	10.9453	128.739	2.76422		769.599	54.6716	93.2889	110.645	171.391	201.222	152.95	769.599	51.526	300.043	299.392	250.578	215.324	233.765	79.5669
					206.27	10.8619	128.919	2.74757		770.646	52.4307	86.299	113.98	163.371	201.907	158.486	770.646	53.1905	294.394	303.512	242.614	219.275	226.874	73.11
					206.559	10.7788	129.099	2.73123		771.69	57.3983	94.4873	105.348	156.936	203.636	165.081	771.69	50.502	292.15	298.884	236.218	213.411	223.728	73.9608
					206.847	10.6961	129.279	2.7152		772.737	50.5694	85.8213	107.548	161.322	196.629	149.916	772.737	49.9719	286.795	295.486	263.439	205.862	228.133	77.0763
					207.135	10.6138	129.459	2.69947		773.784	53.2402	86.3795	107.567	164.61	205.898	160.807	773.784	51.067	300.753	309.01	249.36	217.85	222.196	75.7857
					207.423	10.5318	129.64	2.68403		774.828	56.6789	89.1213	104.337	165.744	203.24	154.332	774.828	49.7231	298.013	290.405	251.605	225.52	235.302	75.4815
					207.712	10.4502	129.82	2.66889		775.874	56.3284	83.1878	110.917	161.482	203.348	160.938	775.874	49.4777	295.779	296.649	245.214	218.028	219.115	74.3796
					208	10.369	130	2.65403		776.92	57.1367	88.6978	107.743	159.438	207.324	150.732	776.92	49.2463	298.416	279.045	261.196	225.282	225.826	74.7675
					208.288	10.2881	130.18	2.63946		777.965	50.7182	89.3424	115.491	166.7	208.647	144.909	777.965	49.5742	293.74	283.717	250.595	219.543	233.162	73.0539
					208.577	10.2076	130.36	2.62517		779.01	55.3745	85.6531	114.568	171.306	192.038	163.668	779.01	52.9195	295.694	289.366	254.232	223.135	230.772	74.6328
					208.865	10.1275	130.541	2.61115		780.056	53.941	83.0702	112.036	176.524	197.838	154.117	780.056	51.6455	298.834	293.806	258.501	233.362	220.792	73.9434
					209.153	10.0478	130.721	2.5974		781.1	54.044	84.8715	98.5605	166.458	202.049	153.864	781.1	50.923	295.243	299.624	241.473	221.761	221.214	74.7417
					209.441	9.96847	130.901	2.58391		782.146	56.4481	86.1258	108.617	161.28	207.909	155.246	782.146	50.4685	299.082	299.301	244.115	217.235	224.366	73.2345
					209.73	9.88952	131.081	2.57069		783.191	51.9209	93.9521	109.885	157.136	197.244	154.939	783.191	50.822	295.812	299.328	246.143	215.376	221.419	74.1726
					210.018	9.81097	131.261	2.55773		784.234	49.2848	85.2584	108.911	168.317	202.97	159.516	784.234	49.5048	296.809	297.47	251.925	222.222	233.223	75.5775
					210.306	9.73281	131.441	2.54502		785.279	52.404	89.7253	105.689	154.68	196.515	150.827	785.279	50.918	299.892	292.846	240.002	206.423	225.69	73.6518
					210.595	9.65505	131.622	2.53255		786.325	50.5012	94.7242	106.289	164.115	202.115	145.941	786.325	50.1155	290.781	302.236	245.622	220.84	230.202	73.0257
					210.883	9.57769	131.802	2.52034		787.367	52.8343	85.9453	106.33	155.914	198.335	145.446	787.367	47.931	287.366	305.877	235.248	208.803	223.678	75.0369
					211.171	9.50073	131.982	2.50837		788.412	50.1578	92.599	102.52	168.111	195.67	155.434	788.412	48.5042	288.159	288.821	243.623	218.269	223.781	73.7484
					211.459	9.42419	132.162	2.49663		789.457	55.5948	91.555	115.271	161.049	195.244	151.121	789.457	49.0868	291.432	288.564	257.568	225.027	222.821	73.2993
					211.748	9.34804	132.342	2.48513		790.5	48.684	86.1078	107.083	165.04	204.782	139.649	790.5	48.2976	294.533	296.299	241.212	214.166	221.893	74.1852
					212.036	9.27231	132.523	2.47386		791.544	56.8442	88.9399	102.198	157.44	190.033	146.944	791.544	44.4699	295.214	289.469	248.037	218.759	214.892	72.4224
					212.324	9.197	132.703	2.46281		792.588	50.3043	87.8943	106.137	164.733	195.136	143.174	792.588	46.1583	289.886	295.856	252.627	215.59	221.118	75.1248
					212.613	9.12209	132.883	2.45199		793.631	53.4264	90.7032	98.9992	160.943	207.401	150.988	793.631	50.0525	281.401	299.542	248.881	216.25	230.63	73.005
					212.901	9.04761	133.063	2.44138		794.675	55.3871	86.871	100.151	158.802	190.342	137.776	794.675	51.182	287.283	283.742	245.12	208.048	224.094	73.3701
					213.189	8.97354	133.243	2.43099		795.717	50.3831	85.2638	109.625	160.008	206.515	144.505	795.717	48.1685	284.36	290.118	238.628	216.481	217.589	73.7475
					213.477	8.8999	133.423	2.42082		796.761	50.8169	89.2204	100.304	159.599	200.607	163.478	796.761	55.1395	286.835	294.372	251.59	218.341	223.882	70.3233
					213.766	8.82668	133.604	2.41085		797.804	51.2614	85.4357	102.634	155.892	187.515	149.79	797.804	51.0395	294.476	295.586	237.999	206.377	219.692	68.5704
					214.054	8.75388	133.784	2.40108		798.846	51.3167	85.5278	111.075	169.389	191.049	147.73	798.846	48.5954	288.129	298.126	247.142	206.6	223.261	71.1435
					214.342	8.68151	133.964	2.39152		799.89	49.8043	80.0426	105.612	160.641	203.442	155.638	799.89	49.1928	295.268	293.934	244.019	212.891	205.665	74.0394
					214.631	8.60957	134.144	2.38215		800.933	48.2773	78.4228	110.682	161.295	200.228	147.39	800.933	48.1104	291.888	303.457	233.044	218.026	220.251	72.7497
					214.919	8.53806	134.324	2.37298		801.974	53.7536	84.5813	99.0491	156.92	199.211	146.904	801.974	49.8028	288.022	296.925	242.615	213.679	221.469	71.7828
					215.207	8.46699	134.505	2.364		803.017	52.999	94.0844	104.662	167.014	187.055	143.075	803.017	50.939	284.814	290.826	241.057	209.324	218.788	69.6447
					215.495	8.39634	134.685	2.35521		804.058	49.1238	84.1009	100.81	159.29	200.505	148.708	804.058	49.8479	283.158	294.52	238.379	203.29	227.796	70.1769
					215.784	8.32613	134.865	2.3466		805.101	50.6988	86.3551	108.64	165.467	187.753	142.068	805.101	47.356	291.49	298.622	240.68	209.481	219.509	71.2011
					216.072	8.25636	135.045	2.33817		806.144	49.1418	80.7886	105.861	157.677	182.749	152.663	806.144	47.6374	292.845	291.507	254.623	206.15	217.293	71.5398
					216.36	8.18703	135.225	2.32992		807.185	50.3036	85.232	104.73	163.222	200.546	145.953	807.185	44.2873	287.449	282.102	244.555	208.902	217.815	71.0268
					216.649	8.11813	135.405	2.32184		808.227	48.733	79.0867	103.592	155.946	192.147	152.604	808.227	48.4545	285.603	285.158	242.829	217.21	218.881	72.0135
					216.937	8.04967	135.586	2.31393		809.268	48.3381	89.6593	109.707	161.498	189.899	149.246	809.268	46.5003	282.009	285.128	239.463	213.289	226.097	73.5096
					217.225	7.98166	135.766	2.3062		810.31	49.1194	84.6502	104.699	152.036	194.918	145.91	810.31	48.7296	286.252	286.029	248.939	205.5	225.548	69.1683
					217.514	7.91409	135.946	2.29863		811.352	54.1895	91.337	103.589	150.929	188.243	150.929	811.352	46.7824	282.699	295.842	245.05	212.191	220.545	74.8518
					217.802	7.84696	136.126	2.29122		812.392	44.8263	84.6411	105.244	158.702	196.011	136.428	812.392	48.1675	289.116	282.879	240.002	210.489	219.399	73.0029
					218.09	7.78027	136.306	2.28397		813.434	51.4283	88.4968	108.534	161.966	200.927	138.589	813.434	46.753	277.401	285.416	237.661	203.153	215.954	72.4671
					218.378	7.71403	136.486	2.27688		814.474	49.4403	86.7569	100.104	160.167	193.535	147.932	814.474	43.9346	291.637	284.296	223.01	206.326	215.224	72.7422
					218.667	7.64824	136.667	2.26994		815.516	48.9992	89.9986	100.554	158.331	183.886	151.109	815.516	43.3327	278.218	285.329	245.552	212.219	207.774	72.3321
					218.955	7.58289	136.847	2.26315		816.555	47.3868	89.8906	100.433	155.366	192.543	143.159	816.555	46.0551	289.648	288.982	244.147	205.861	214.739	71.0802
					219.243	7.51799	137.027	2.25651		817.597	49.6533	86.4499	103.629	162.371	185.091	149.625	817.597	43.7791	275.975	292.156	241.062	205.596	210.583	75.3111
					219.532	7.45353	137.207	2.25001		818.638	50.7491	87.9947	105.151	150.532	197.573	143.891	818.638	44.2741	279.591	276.27	235.206	206.428	226.351	73.7163
					219.82	7.38953	137.387	2.24366		819.677	43.331	85.6671	110.538	151.437	177.967	153.095	819.677	47.2551	288.063	282.536	220.524	209.47	213.339	70.9656
					220.108	7.32597	137.568	2.23745		820.718	46.7554	85.5618	108.746	146.283	195.964	144.075	820.718	45.2649	286.384	280.863	236.813	206.452	212.524	73.1967
					220.396	7.26286	137.748	2.23137		821.757	44.0048	79.4072	109.185	157.711	201.275	153.851	821.757	47.4237	279.248	286.748	244.287	207.341	215.061	76.9257
					220.685	7.2002	137.928	2.22543		822.798	48.211	83.7495	111.299	165.295	193.395	147.113	822.798	45.4562	278.357	292.242	236.372	208.272	214.884	78.5151
					220.973	7.13799	138.108	2.21962		823.837	44.3229	86.4435	101.86	158.021	191.607	145.908	823.837	47.0759	281.685	281.024	237.307	192.158	222.991	76.6428
					221.261	7.07624	138.288	2.21394		824.878	49.6802	79.2242	111.684	150.746	199.161	140.293	824.878	46.4892	279.266	284.327	227.77	217.316	217.316	74.2728
					221.55	7.01493	138.468	2.20839		825.918	49.2426	86.8341	108.817	161.577	187.957	141.792	825.918	45.0658	274.792	275.671	235.771	206.094	212.689	76.0074
					221.838	6.95407	138.649	2.20296		826.956	48.4016	83.962	102.62	152.558	193.167	144.327	826.956	48.0174	275.702	276.581	237.069	206.338	215.667	78.6939
					222.126	6.89366	138.829	2.19766		827.997	43.7107	89.2836	104.621	158.3	193.904	150.084	827.997	47.3805	285.488	283.517	230.056	205.955	217.458	77.5617
					222.414	6.8337	139.009	2.19247		829.035	46.6835	79.8102	104.956	150.874	188.593	149.234	829.035	47.2848	279.008	283.818	232.871	204.445	213.192	75.9291
					222.703	6.77419	139.189	2.1874		830.075	45.8303	84.5678	96.0254	146.221	184.958	143.493	830.075	44.1935	281.093	283.275	237.881	199.144	213.875	78.5664
					222.991	6.71514	139.369	2.18245		831.113	44.2317	86.6114	106.766	150.889	194.467	148.165	831.113	41.9438	283.911	285.001	232.598	204.272	211.898	82.3626
					223.279	6.65653	139.55	2.17761		832.152	46.841	86.5007	104.998	160.489	171.913	144.712	832.152	42.9783	282.46	273.321	238.829	203.467	209.451	83.7261
					223.568	6.59837	139.73	2.17288		833.19	44.8874	83.1448	101.621	149.987	182.049	142.379	833.19	44.0179	283.018	286.931	230.958	204.873	208.677	86.4054
					223.856	6.54066	139.91	2.16826		834.23	45.596	84.1354	99.8769	146.016	191.069	140.588	834.23	42.3391	271.188	283.13	239.922	203.011	210.067	88.2609
					224.144	6.4834	140.09	2.16375		835.267	48.1926	84.0254	104.083	145.283	182.145	147.451	835.267	41.4706	277.772	292.734	237.982	206.54	222.261	89.2839
					224.432	6.42659	140.27	2.15934		836.306	47.7424	83.9011	98.5162	160.224	188.372	142.361	836.306	46.0103	289.486	278.877	231.134	211.106	217.602	91.2627
					224.721	6.37022	140.45	2.15503		837.344	45.3979	85.9319	108.09	156.191	182.673	147.003	837.344	44.0468	284.062	280.17	236.177	209.155	214.019	90.6339
					225.009	6.31431	140.631	2.15082		838.383	44.1931	86.8753	101.444	161.34	194.255	140.295	838.383	42.3584	283.397	289.656	225.552	208.285	216.379	92.9187
					225.297	6.25884	140.811	2.14671		839.419	42.992	81.8895	111.521	156.237	186.945	143.307	839.419	44.4466	280.795	283.596	239.742	199.336	213.344	96.6513
					225.586	6.20382	140.991	2.1427		840.458	44.4293	88.751	104.35	159.214	195.252	138.236	840.458	42.4929	281.421	269.373	221.071	204.396	221.608	95.6898
					225.874	6.14924	141.171	2.13878		841.495	49.6198	89.1438	97.7359	150.9	182.047	150.9	841.495	44.8404	278.601	271.513	232.526	186.88	206.212	96.8229
					226.162	6.09511	141.351	2.13495		842.534	48.788	75.5947	100.257	157.623	194.616	139.931	842.534	41.5502	279.432	269.353	228.929	193.008	217.134	97.7907
					226.45	6.04143	141.532	2.13121		843.57	42.3385	82.9643	97.9514	151.477	187.874	141.307	843.57	41.4821	281.115	276.19	243.005	200.185	218.383	100.199
					226.739	5.98819	141.712	2.12756		844.608	47.1292	88.167	97.2509	159.235	181.143	147.479	844.608	44.0835	277.86	271.875	227.631	208.395	206.257	100.831
					227.027	5.93539	141.892	2.124		845.645	45.1777	84.2748	106.677	154.148	189.352	132.813	845.645	44.0042	283.974	278.214	217.621	203.22	211.22	98.7294
					227.315	5.88303	142.072	2.12052		846.683	47.3297	84.1179	94.2334	153.861	178.884	149.602	846.683	40.9942	269.178	275.992	226.799	204.439	204.439	103.337
					227.604	5.83111	142.252	2.11713		847.719	49.481	81.8482	96.7297	148.283	187.613	136.591	847.719	41.9871	277.221	274.67	235.978	190.802	220.565	109.219
					227.892	5.77964	142.432	2.11381		848.756	44.9586	84.3969	97.136	155.524	184.718	142.785	848.756	42.7293	274.529	280.686	233.02	202.765	219.22	99.684
					228.18	5.7286	142.613	2.11058		849.792	46.4116	89.6407	101.31	159.126	189.89	141.091	849.792	45.8812	274.12	267.331	240.81	193.603	208.455	105.023
					228.468	5.67801	142.793	2.10742		850.83	47.8819	85.9011	101.809	158.016	189.831	136.275	850.83	43.2156	283.58	282.519	237.554	200.436	207.859	106.899
					228.757	5.62785	142.973	2.10434		851.865	47.4951	85.8727	107.606	142.591	189.768	153.723	851.865	40.816	271.824	287.09	219.983	199.84	212.562	107.023
					229.045	5.57812	143.153	2.10134		852.903	44.8637	83.6891	108.054	156.255	193.862	144.072	852.903	44.2281	287.721	258.906	234.647	202.337	215.579	102.969
					229.333	5.52883	143.333	2.09841		853.938	42.9554	80.4092	101.041	149.18	187.269	147.593	853.938	43.3787	278.47	284.394	231.177	188.327	209.487	109.029
					229.622	5.47997	143.514	2.09555		854.975	44.7415	84.5175	98.2516	151.075	180.128	134.172	854.975	41.4664	271.512	273.414	232.423	201.257	207.596	105.224
					229.91	5.43155	143.694	2.09275		856.01	46.1664	76.5044	103.413	154.064	180.972	140.874	856.01	43.0007	276.049	278.582	230.041	192.58	206.298	106.526
					230.198	5.38356	143.874	2.09003		857.047	45.7714	89.1172	98.6089	149.232	184.035	129.721	857.047	42.1857	275.05	267.035	223.584	196.691	202.491	107.415
					230.486	5.336	144.054	2.08738		858.082	42.8198	87.5379	95.9753	144.49	182.459	139.744	858.082	42.9779	280.121	286.027	239.411	203.025	210.935	109.475
					230.775	5.28886	144.234	2.08479		859.118	43.5735	81.2386	100.229	148.234	180.413	146.124	859.118	41.6743	276	273.046	228.945	201.514	204.679	108.564
					231.063	5.24216	144.414	2.08226		860.153	46.5458	82.3259	101.852	160.43	189.983	141.959	860.153	39.5797	269.987	277.375	230.09	208.981	211.092	106.074
					231.351	5.19587	144.595	2.0798		861.187	48.7759	77.5979	96.6015	151.501	188.98	149.389	861.187	41.7023	281.464	280.83	229.627	202.177	212.734	103.886
					231.64	5.15002	144.775	2.07739		862.224	42.869	85.5268	100.309	149.408	187.42	142.017	862.224	40.9156	281.077	267.773	234.407	208.01	215.401	109.284
					231.928	5.10458	144.955	2.07505		863.258	46.193	81.8277	106.64	152.041	189.523	147.29	863.258	41.7057	277.897	271.985	227.006	196.914	213.28	109.755
					232.216	5.05957	145.135	2.07277		864.294	43.228	77.5887	107.146	154.65	179.985	132.481	864.294	39.85	279.953	273.619	232.766	202.153	199.514	106.724
					232.505	5.01498	145.315	2.07054		865.328	42.8488	86.5418	102.9	157.781	192.081	139.839	865.328	41.1602	277.145	279.889	223.742	203.69	201.579	104.958
					232.793	4.9708	145.495	2.06837		866.364	44.3274	86.0162	110.291	146.702	177.837	151.452	866.364	38.7865	276.096	273.986	234.829	191.03	217.415	101.478
					233.081	4.92704	145.676	2.06625		867.397	46.5699	79.7285	102.961	160.513	182.161	136.225	867.397	40.1283	275.829	284.277	227.57	199.057	213.841	105.337
					233.369	4.8837	145.856	2.06419		868.433	45.1433	88.8066	102.022	149.068	180.256	149.597	868.433	41.2317	274.032	278.261	228.36	201.401	206.687	96.4185
					233.658	4.84076	146.036	2.06218		869.466	46.3192	84.1686	95.8146	159.338	191.629	141.34	869.466	38.9081	280.986	283.738	229.214	200.628	202.746	95.1264
					233.946	4.79824	146.216	2.06022		870.5	39.325	87.4476	100.167	161.116	188.145	139.916	870.5	40.8089	278.136	266.265	235.314	185.495	220.474	89.8326
					234.234	4.75613	146.396	2.05831		871.535	44.5442	90.6793	94.3914	156.965	185.601	141.057	871.535	39.2413	277.235	266.417	233.857	205.222	205.222	90.0429
					234.523	4.71443	146.577	2.05645		872.568	42.3188	75.8344	93.3346	153.79	186.139	145.305	872.568	42.1597	280.004	277.458	222.2	206.821	211.064	86.2284
					234.811	4.67313	146.757	2.05463		873.603	43.061	76.8946	102.349	155.91	188.79	141.592	873.603	41.8943	276.821	277.882	229.623	189.85	214.775	85.1145
					235.099	4.63224	146.937	2.05287		874.636	45.3108	85.9525	102.4	148.56	186.761	141.132	874.636	40.3234	273.138	278.868	227.615	202.678	198.964	86.1117
					235.387	4.59175	147.117	2.05115		875.669	46.854	80.7461	100.933	151.399	190.71	146.618	875.669	42.7636	278.362	289.411	230.02	202.928	207.709	83.5086
					235.676	4.55166	147.297	2.04947		876.703	40.6037	82.4846	102.707	156.455	183.063	140.49	876.703	37.5172	278.638	284.811	229.36	207.01	215.524	79.9836
					235.964	4.51197	147.477	2.04784		877.736	47.0224	84.7682	101.828	158.874	190.862	147.145	877.736	36.7862	279.575	274.244	221.25	200.991	211.654	80.4498
					236.252	4.47267	147.658	2.04624		878.77	41.1165	80.0971	103.592	151.117	187.961	148.447	878.77	40.8495	276.175	284.505	236.553	193.835	208.252	80.898
					236.541	4.43377	147.838	2.0447		879.802	46.0388	78.0681	102.13	145.442	188.754	147.046	879.802	36.8952	274.415	279.334	230.461	196.774	204.795	76.5174
					236.829	4.39526	148.018	2.04319		880.835	38.2342	80.8595	101.744	143.512	191.171	143.512	880.835	40.4297	268.175	268.603	232.939	204.558	201.881	75.5046
					237.117	4.35715	148.198	2.04172		881.869	46.1897	76.7147	104.074	149.674	187.763	144.309	881.869	41.0397	273.812	287.117	233.899	205.467	216.196	76.6074
					237.405	4.31942	148.378	2.04029		882.901	43.2783	89.7823	99.4594	140.318	186.016	140.856	882.901	41.6654	274.83	279.562	226.337	189.779	205.37	76.4493
					237.694	4.28208	148.559	2.03889		883.934	45.258	80.2791	107.218	146.55	182.648	131.464	883.934	42.5641	278.229	278.875	235.449	197.196	207.432	75.4839
					237.982	4.24512	148.739	2.03753		884.966	44.963	86.3636	103.636	156.534	181.364	141.96	884.966	38.8636	272.693	272.477	225.625	202.415	225.085	78.375
					238.27	4.20854	148.919	2.03621		885.998	44.2693	85.4034	95.1329	149.186	178.374	138.916	885.998	37.2965	266.805	280.21	224.86	197.833	201.076	78.1605
					238.559	4.17235	149.099	2.03493		887.031	37.8832	83.8843	96.8729	150.992	189.416	135.297	887.031	39.7774	275.357	266.698	232.711	196.452	199.699	77.769
					238.847	4.13653	149.279	2.03368		888.062	47.0441	83.4653	99.7248	154.465	184.816	135.496	888.062	37.6677	279.446	276.628	216.793	197.824	209.747	80.9721
					239.135	4.10109	149.459	2.03246		889.096	40.6752	84.7174	98.837	141.739	181.925	136.851	889.096	38.2858	272.834	263.71	225.913	203.105	193.873	79.6671
					239.423	4.06602	149.64	2.03127		890.127	44.2033	81.112	108.875	146.437	186.721	137.727	890.127	37.0175	266.744	266.526	232.448	195.975	206.318	82.7997
					239.712	4.03133	149.82	2.03012		891.158	44.3124	82.9493	100.958	159.896	170.81	146.253	891.158	38.2004	268.93	281.154	235.205	195.367	209.556	82.6764
					240	3.997	150	2.029		892.19	42.8735	82.5753	99.5278	144.917	181.009	127.417	892.19	38.0065	278.022	277.803	223.664	194.681	207.258	81.7002
					240.288	3.96304	150.18	2.0279		893.221	46.3878	82.6984	95.2949	146.776	183.47	135.275	893.221	36.1463	271.207	281.722	228.379	200.448	204.282	84.6153
					240.577	3.92945	150.36	2.02684		894.252	43.3658	83.8809	97.0386	150.766	184.209	143.091	894.252	36.1839	270.831	266.664	216.555	199.011	192.981	82.7295
					240.865	3.89622	150.541	2.0258		895.284	42.2537	82.3125	98.775	154.748	193.16	127.31	895.284	40.0588	269.107	255.937	220.049	193.709	200.843	84.6174
					241.153	3.86335	150.721	2.0248		896.315	40.7632	81.3068	91.1954	147.231	177.447	143.386	896.315	38.4559	271.169	263.258	226.89	201.069	210.958	83.724
					241.441	3.83084	150.901	2.02382		897.345	40.4375	77.5738	85.8264	147.995	168.352	139.193	897.345	38.2368	265.622	276.405	225.019	192.009	195.31	86.4867
					241.73	3.79868	151.081	2.02287		898.377	43.2063	79.9097	101.403	148.797	177.455	143.286	898.377	41.3326	268.717	261.883	234.218	198.948	208.316	85.641
					242.018	3.76688	151.261	2.02194		899.407	43.2811	78.9438	99.9219	148.503	177.209	138.566	899.407	37.8158	259.686	255.27	221.926	196.531	200.396	91.089
					242.306	3.73543	151.441	2.02104		900.437	38.3179	81.8334	101.186	150.397	180.255	136.02	900.437	42.852	276.243	277.349	236.653	206.795	206.795	86.7546
					242.595	3.70433	151.622	2.02016		901.469	41.4697	81.9428	105.197	156.688	181.603	131.773	901.469	39.864	274.619	272.847	230.879	193.23	209.84	86.7042
					242.883	3.67357	151.802	2.01931		902.498	46.5586	83.1403	101.431	152.424	183.463	146.327	902.498	37.4132	269.818	252.746	223.37	189.56	200.091	88.794
					243.171	3.64316	151.982	2.01848		903.528	41.9416	80.4435	100.416	140.36	185.852	137.031	903.528	37.1705	277.614	276.504	206.934	215.811	201.941	92.0385
					243.459	3.6131	152.162	2.01768		904.559	39.6472	85.5134	98.2849	151.592	181.577	140.486	904.559	38.0369	271.644	277.641	232.108	187.685	206.01	87.4569
					243.748	3.58337	152.342	2.01689		905.589	39.2962	83.9282	98.9352	142.845	183.419	136.731	905.589	38.6292	272.35	269.904	222.882	193.98	192.868	94.3776
					244.036	3.55398	152.523	2.01613		906.618	44.3984	81.7866	97.9213	150.22	183.046	141.875	906.618	37.2769	275.292	277.295	226.443	200.85	200.294	94.9725
					244.324	3.52492	152.703	2.01539		907.649	38.2002	76.289	101.347	149.237	186.546	123.065	907.649	37.8661	266.176	282.882	233.879	201.024	211.048	91.3797
					244.613	3.4962	152.883	2.01467		908.678	38.6091	83.0123	99.7262	145.411	183.296	130.926	908.678	34.5421	274.776	270.097	203.352	199.452	206.138	95.2692
					244.901	3.4678	153.063	2.01397		909.707	41.7277	82.4526	99.7231	147.078	180.504	137.607	909.707	35.6551	273.43	264.294	230.087	188.304	210.031	93.0933
					245.189	3.43974	153.243	2.01329		910.737	39.3676	81.2966	99.1151	144.218	174.287	139.207	910.737	39.5346	266.608	259.704	226.072	179.298	201.571	96.2196
					245.477	3.412	153.423	2.01263		911.766	42.8431	79.5658	102.378	143.552	178.049	140.214	911.766	36.1662	269.3	277.757	227.013	193.072	200.305	95.9796
					245.766	3.38458	153.604	2.01199		912.795	38.1411	77.839	93.9628	139.554	176.806	134.55	912.795	36.9736	271.77	271.77	226.845	203.493	199.602	97.7436
					246.054	3.35748	153.784	2.01137		913.825	43.175	81.1269	92.7958	147.806	186.147	131.692	913.825	38.6186	269.83	253.382	218.931	192.815	201.706	98.1858
					246.342	3.3307	153.964	2.01076		914.853	44.708	81.6408	101.634	139.4	173.278	135.513	914.853	39.1542	265.916	262.139	218.819	186.607	193.272	97.4691
					246.631	3.30424	154.144	2.01017		915.881	41.1851	75.4876	94.9146	148.755	185.389	138.209	915.881	34.691	257.768	264.65	215.362	196.49	196.49	102.907
					246.919	3.27809	154.324	2.0096		916.911	46.2029	83.7531	88.1903	140.328	174.162	133.672	916.911	36.8847	262.02	270.672	225.19	195.239	183.591	99.6717
					247.207	3.25225	154.505	2.00905		917.939	39.9601	81.472	98.6532	145.209	182.342	133.016	917.939	37.4106	262.041	265.588	223.91	190.101	203.957	100.925
					247.495	3.22672	154.685	2.00851		918.967	41.8727	81.4191	94.7121	143.453	183.885	129.606	918.967	36.8325	261.428	262.757	216.01	191.64	192.747	102.522
					247.784	3.2015	154.865	2.00798		919.995	40.3029	86.3634	94.6676	137.849	173.834	130.652	919.995	37.9224	272.377	263.076	219.23	197.086	199.3	102.972
					248.072	3.17658	155.045	2.00747		921.024	42.6103	78.5799	100.715	143.325	177.635	125.064	921.024	38.4599	263.409	262.081	216.371	188.702	197.003	104.091
					248.36	3.15196	155.225	2.00698		922.051	39.4864	74.6593	94.5684	139.364	173.652	136.599	922.051	38.9888	255.28	255.279	232.273	183.607	199.091	104.523
					248.649	3.12764	155.405	2.0065		923.079	38.2843	80.1041	94.4676	145.292	171.809	138.111	923.079	37.0136	265.835	263.846	229.816	192.25	195.564	107.892
					248.937	3.10361	155.586	2.00603		924.108	41.3132	78.324	89.3555	143.41	184.778	134.585	924.108	35.5767	261.668	259.021	221.734	194.707	204.635	104.744
					249.225	3.07988	155.766	2.00558		925.135	40.0769	85.3285	91.3841	144.783	170.107	134.874	925.135	36.0582	260.94	254.114	219.652	181.117	186.071	107.844
					249.514	3.05645	155.946	2.00514		926.162	37.6852	75.8099	94.4877	138.985	177.439	134.041	926.162	36.257	255.776	254.018	215.894	187.877	196.117	111.078
					249.802	3.03329	156.126	2.00471		927.189	38.7592	78.3956	87.7154	142.537	173.786	134.862	927.189	32.8933	264.462	269.286	218.74	186.943	209.42	109.37
					250.09	3.01043	156.306	2.0043		928.217	36.391	76.0654	98.502	136.261	167.453	134.619	928.217	35.0229	258.075	256.981	210.685	182.776	200.287	111.307
					250.378	2.98785	156.486	2.0039		929.244	42.4609	80.3315	96.1792	136.618	180.336	129.514	929.244	32.7884	262.962	257.935	204.381	181.429	184.161	108.857
					250.667	2.96555	156.667	2.00351		930.271	42.0395	76.4354	92.2684	144.681	170.342	128.848	930.271	37.3987	265.558	259.007	219.479	193.818	180.169	115.308
					250.955	2.94354	156.847	2.00313		931.297	38.5774	75.8452	98.2168	138.595	165.332	126.045	931.297	33.8302	264.312	261.475	214.986	188.249	201.89	114.423
					251.243	2.92179	157.027	2.00276		932.325	40.4639	79.6189	91.071	148.331	174.507	133.607	932.325	35.1741	266.996	257.398	218.679	191.413	199.047	115.829
					251.532	2.90033	157.207	2.0024		933.351	41.5679	82.8089	94.2496	142.192	173.79	130.206	933.351	36.2289	257.361	252.35	214.105	190.678	188.499	118.493
					251.82	2.87913	157.387	2.00206		934.377	38.4513	74.5097	96.2643	130.528	182.195	134.879	934.377	37.7987	255.4	260.186	207.757	196.88	198.511	116.333
					252.108	2.8582	157.568	2.00172		935.403	42.5358	85.18	104.169	146.488	172.53	129.669	935.403	34.7231	264.546	261.291	212.679	187.722	200.2	114.098
					252.396	2.83755	157.748	2.0014		936.431	36.3554	77.9044	99.0035	133.628	179.613	128.759	936.431	36.7882	261.196	257.95	215.86	186.646	198.007	115.883
					252.685	2.81715	157.928	2.00108		937.456	39.273	77.6829	94.4063	137.024	174.786	131.629	937.456	33.1771	256.785	251.606	222.259	195.826	201.76	113.773
					252.973	2.79702	158.108	2.00077		938.482	35.7837	79.1009	98.4725	134.525	161.43	129.144	938.482	36.8599	262.808	268.62	212.012	181.34	198.021	112.033
					253.261	2.77715	158.288	2.00047		939.507	41.3454	81.6169	94.5038	144.977	164.845	133.164	939.507	35.7074	262.678	262.892	204.042	198.136	185.786	107.928
					253.55	2.75753	158.468	2.00019		940.535	42.0179	79.8555	88.9665	138.809	182.756	133.45	940.535	34.8362	260.039	253.394	213.305	185.436	204.73	104.831
					253.838	2.73817	158.649	1.99991		941.56	40.8167	77.5679	94.1513	136.947	166.905	131.063	941.56	36.3766	258.702	267.047	201.676	187.768	199.002	105.599
					254.126	2.71907	158.829	1.99964		942.585	39.6147	79.5497	92.8969	144.684	171.913	137.744	942.585	35.5037	257.549	265.237	208.751	184.726	199.141	98.3427
					254.414	2.70021	159.009	1.99937		943.61	38.0395	75.6527	91.6357	136.921	166.223	125.733	943.61	36.4945	262.547	259.138	209.377	186.468	184.87	95.4183
					254.703	2.6816	159.189	1.99912		944.635	33.1225	79.7493	91.9775	137.169	172.259	134.511	944.635	37.2163	257.112	265.406	218.513	187.145	189.803	91.5522
					254.991	2.66324	159.369	1.99887		945.661	37.1475	74.2951	98.1756	141.691	174.593	137.446	945.661	33.9635	257.061	248.358	212.272	183.084	195.821	89.7909
					255.279	2.64512	159.55	1.99863		946.686	36.3475	70.9995	88.4844	135.641	167.961	121.865	946.686	38.149	257.93	255.174	215.118	190.745	182.267	84.8814
					255.568	2.62724	159.73	1.9984		947.71	37.0346	79.3599	95.2318	140.202	170.359	131.208	947.71	33.8602	260.512	248.873	217.975	185.173	193.638	80.6295
					255.856	2.6096	159.91	1.99817		948.735	39.5592	81.3368	88.731	137.322	171.652	133.097	948.735	34.8586	253.517	243.799	207.567	177.99	190.138	80.6502
					256.144	2.59219	160.09	1.99795		949.759	38.7351	75.3622	85.3753	137.022	173.913	132.279	949.759	37.4176	264.769	250.013	218.181	181.818	192.885	78.735
					256.432	2.57502	160.27	1.99774		950.785	37.1635	82.0015	93.5658	137.72	169.26	128.784	950.785	36.007	262.825	260.722	220.248	177.144	187.657	77.9013
					256.721	2.55808	160.45	1.99754		951.809	39.2702	78.121	94.8987	142.086	170.922	130.551	951.809	35.6525	264.038	256.698	221.255	175.641	191.895	76.7577
					257.009	2.54137	160.631	1.99734		952.833	34.4259	77.9553	90.5118	139.168	169.513	129.228	952.833	32.9609	258.874	247.364	209.799	185.732	195.673	76.4379
					257.297	2.52489	160.811	1.99715		953.857	36.5669	82.0145	94.5517	146.268	173.954	132.163	953.857	34.4774	263.909	257.85	211.044	181.79	196.417	75.537
					257.586	2.50863	160.991	1.99696		954.88	36.8868	74.6083	85.043	142.434	163.303	123.652	954.88	34.6955	251.894	254.19	200.868	185.738	191.999	75.9126
					257.874	2.49259	161.171	1.99678		955.906	41.2095	80.2309	98.4652	146.916	170.36	125.556	955.906	33.0823	255.072	260.074	209.434	188.074	200.577	74.7084
					258.162	2.47678	161.351	1.9966		956.929	38.9443	74.8728	88.3916	139.867	170.544	129.988	956.929	35.0966	261.431	259.559	203.821	184.062	200.701	73.1571
					258.45	2.46118	161.532	1.99643		957.953	36.3097	78.844	99.0737	140.57	166.506	132.271	957.953	36.3097	253.13	252.716	199.703	183.623	183.623	70.3371
					258.739	2.4458	161.712	1.99627		958.976	42.3844	74.5219	93.1524	135.071	170.779	129.896	958.976	34.9322	256.273	258.342	204.935	186.822	188.892	73.4352
					259.027	2.43063	161.892	1.99611		959.999	36.1638	74.9108	91.4428	136.389	163.771	131.223	959.999	35.9055	259.346	258.726	209.234	183.919	192.185	73.4643
					259.315	2.41567	162.072	1.99595		961.022	37.938	70.7143	91.877	134.202	171.882	132.138	961.022	35.099	260.146	250.236	212.659	164.656	188.916	69.3723
					259.604	2.40092	162.252	1.9958		962.047	37.929	79.9863	96.4996	142.427	179.582	129.01	962.047	35.6068	250.589	258.846	212.093	187.839	187.323	70.9041
					259.892	2.38637	162.432	1.99566		963.069	38.2921	82.5705	90.3115	135.209	168.237	126.436	963.069	32.5121	262.368	261.336	213.135	181.139	194.041	73.6941
					260.18	2.37203	162.613	1.99552		964.092	40.0974	74.8279	86.181	140.367	159.461	129.014	964.092	35.0917	263.6	246.054	204.357	187.328	198.165	69.5124
					260.468	2.3579	162.793	1.99538		965.114	40.8089	80.9987	94.9284	139.297	170.768	134.654	965.114	34.8243	259.608	251.354	205.85	186.761	196.564	74.2917
					260.757	2.34396	162.973	1.99525		966.137	33.208	75.8009	89.7235	145.414	177.9	132.007	966.137	33.0018	260.301	261.126	209.871	192.338	188.729	71.9334
					261.045	2.33022	163.153	1.99513		967.159	35.7117	79.8747	92.2424	140.683	181.908	123.162	967.159	33.7535	260.752	246.53	215.919	197.883	200.46	68.6406
					261.333	2.31668	163.333	1.995		968.183	41.0947	79.8205	96.2996	148.827	178.18	129.258	968.183	32.7007	264.695	254.602	216.288	180.24	199.809	71.3751
					261.622	2.30333	163.514	1.99488		969.205	38.1864	72.0498	83.8866	136.38	180.124	125.058	969.205	36.7968	260.82	254.027	205.342	183.212	182.698	70.7118
					261.91	2.29017	163.694	1.99477		970.227	37.444	77.6654	101.839	145.558	167.161	128.585	970.227	34.4608	257.787	257.993	207.279	190.82	189.277	74.3736
					262.198	2.2772	163.874	1.99466		971.249	35.2665	78.6555	90.4796	144.973	170.677	133.149	971.249	30.3312	259.1	252.52	210.776	187.642	195.354	70.9443
					262.486	2.26442	164.054	1.99455		972.27	38.853	82.2286	93.5351	139.789	176.792	130.024	972.27	37.7738	257.787	263.543	217.906	181.931	194.779	72.4641
					262.775	2.25182	164.234	1.99444		973.292	40.6513	76.0606	90.4505	140.301	170.109	131.05	973.292	35.9746	255.934	256.962	220.473	180.901	182.957	74.0049
					263.063	2.2394	164.414	1.99434		974.313	38.865	73.0003	97.1624	139.317	175.818	124.409	974.313	35.215	257.866	252.93	208.205	169.649	186.613	73.2573
					263.351	2.22717	164.595	1.99424		975.337	38.887	81.2718	96.7031	141.968	175.917	132.71	975.337	32.4059	258.629	257.189	206.266	180.547	179.004	70.3668
					263.64	2.21511	164.775	1.99415		976.358	37.1111	79.2665	92.6492	133.312	166.254	120.444	976.358	34.2287	252.006	257.359	222.358	193.534	196.622	72.8841
					263.928	2.20324	164.955	1.99406		977.379	34.9709	76.7402	87.5559	138.544	169.446	128.244	977.379	33.7348	261.02	256.694	204.984	181.292	196.743	75.7101
					264.216	2.19153	165.135	1.99397		978.4	36.4329	73.175	95.8489	144.804	170.57	126.253	978.4	32.9803	268.171	262.606	210.249	179.33	192.729	71.4228
					264.505	2.18	165.315	1.99388		979.421	37.8979	74.249	91.2644	138.186	168.607	126.842	979.421	34.0308	260.49	247.909	211.403	184.076	187.169	72.7023
					264.793	2.16864	165.495	1.9938		980.441	35.3988	83.0788	89.787	143.453	171.834	124.36	980.441	35.8632	259.66	256.358	214.147	189.894	195.571	74.616
					265.081	2.15745	165.676	1.99372		981.462	36.521	79.0342	91.4318	136.373	181.314	131.207	981.462	34.3515	260.348	259.934	211.275	183.897	198.877	73.7652
					265.369	2.14643	165.856	1.99364		982.482	38.7415	77.0692	85.8623	148.966	177.414	132.931	982.482	34.9139	259.449	255.725	210.518	181.035	186.725	74.3277
					265.658	2.13557	166.036	1.99357		983.505	38.0727	83.3972	92.7211	140.895	182.852	132.607	983.505	35.4826	266.042	248.223	219.112	194.766	186.478	74.1252
					265.946	2.12487	166.216	1.99349		984.525	41.0327	74.6991	93.8927	144.211	170.148	126.574	984.525	34.4965	256.882	252.317	211.129	187.785	201.791	76.2555
					266.234	2.11433	166.396	1.99342		985.545	39.9964	80.5123	87.7844	141.806	172.452	124.145	985.545	32.4646	249.536	250.159	211.41	183.88	198.943	76.2009
					266.523	2.10395	166.577	1.99336		986.565	38.9507	74.8852	95.6867	147.17	173.172	121.689	986.565	34.3224	261.682	267.922	207.495	185.133	198.134	76.2894
					266.811	2.09373	166.757	1.99329		987.585	37.532	77.5626	89.0147	137.426	166.057	126.495	987.585	32.5346	257.154	250.699	219.674	186.358	187.92	75.8967
					267.099	2.08367	166.937	1.99323		988.605	35.743	70.3398	94.3075	143.806	170.9	129.738	988.605	32.0437	258.225	263.018	213.625	186.531	188.094	79.7184
					267.387	2.07376	167.117	1.99316		989.625	37.6059	80.3232	88.6685	146.042	174.208	134.567	989.625	32.5987	256.2	240.344	210.718	184.118	194.549	78.7062
					267.676	2.06399	167.297	1.99311		990.644	36.5616	78.3463	94.5378	138.412	168.706	129.01	990.644	31.8608	264.288	252.798	218.847	177.585	189.598	76.7793
					267.964	2.05438	167.477	1.99305		991.664	36.2652	73.263	90.0088	140.77	169.551	124.547	991.664	34.5382	251.187	262.072	211.939	190.484	193.1	82.4208
					268.252	2.04492	167.658	1.99299		992.683	37.0857	81.8299	97.0419	141.629	169.954	121.696	992.683	33.0467	256.191	253.043	216.115	191.461	199.329	79.1547
					268.541	2.0356	167.838	1.99294		993.702	33.8677	77.3067	94.1353	138.311	169.864	129.37	993.702	37.3386	257.058	242.333	205.099	186.693	191.426	83.4597
					268.829	2.02643	168.018	1.99289		994.721	36.1621	76.4361	91.1961	133.895	163.415	128.623	994.721	33.7373	258.301	258.512	199.261	185.555	185.555	83.0253
					269.117	2.0174	168.198	1.99284		995.742	34.7539	73.4162	86.6206	144.192	179.579	127.29	995.742	32.4827	255.636	249.721	210.741	171.657	185.389	80.6523
					269.405	2.0085	168.378	1.99279		996.761	38.5115	77.2345	94.1627	128.548	166.636	131.722	996.761	37.0303	253.498	260.27	212.659	183.035	187.796	83.4768
					269.694	1.99975	168.559	1.99274		997.78	36.7143	79.998	94.8321	130.328	172.711	128.739	997.78	35.2309	259.596	255.994	202.379	191.783	190.724	83.7594
					269.982	1.99114	168.739	1.9927		998.798	36.034	81.1959	93.4018	143.818	173.536	128.427	998.798	34.495	251.336	246.241	203.786	184.681	192.111	85.8129
					270.27	1.98265	168.919	1.99265		999.817	39.457	86.146	98.9084	145.704	176.014	138.259	999.817	36.16	259.502	249.717	211.643	188.777	190.372	88.539
					270.559	1.97431	169.099	1.99261		1000.84	37.3043	78.339	90.0632	144.421	166.271	132.164	1000.84	34.3732	260.064	251.111	210.503	185.456	198.779	83.295
					270.847	1.96609	169.279	1.99257		1001.85	36.2583	80.6334	90.7794	139.907	169.811	135.101	1001.85	34.4427	256.959	259.309	210.929	185.297	195.977	88.59
					271.135	1.95801	169.459	1.99253		1002.87	35.946	79.1669	96.2841	136.402	166.357	117.146	1002.87	35.5716	251.836	242.636	204.871	180.265	184.544	85.8534
					271.423	1.95005	169.64	1.99249		1003.89	34.1247	84.1065	92.6779	141.963	170.356	128.035	1003.89	34.2854	257.998	248.998	215.891	188.57	193.927	83.0886
					271.712	1.94222	169.82	1.99246		1004.91	37.1818	82.6263	95.5031	147.01	169.008	131.987	1004.91	31.3873	255.39	243.801	218.369	182.958	185.104	82.2507
					272	1.93451	170	1.99242		1005.93	39.5069	73.1012	85.4639	133.84	167.165	126.852	1005.93	34.1318	262.519	247.684	199.416	194.578	192.428	88.5276
					272.288	1.92693	170.18	1.99239		1006.94	38.4593	81.3355	96.4176	137.893	166.442	134.123	1006.94	34.4734	259.196	257.688	203.608	178.292	184.217	87.7455
					272.577	1.91947	170.36	1.99235		1007.96	35.1431	75.5765	98.2495	140.896	165.189	134.958	1007.96	35.629	256.312	260.847	194.879	179.224	190.561	88.7484
					272.865	1.91213	170.541	1.99232		1008.98	38.2408	78.9697	97.3599	142.795	169.298	128.191	1008.98	31.3715	254.434	253.136	216.355	196.343	189.852	87.4617
					273.153	1.90491	170.721	1.99229		1010	37.1579	74.7491	94.7906	137.04	171.165	129.999	1010	31.4163	258.48	258.697	210.706	180.915	193.914	90.1866
					273.441	1.8978	170.901	1.99226		1011.01	37.9454	83.4799	95.9477	139.856	169.128	127.93	1011.01	32.5247	256.077	252.825	215.205	188.101	179.97	89.6055
					273.73	1.89081	171.081	1.99223		1012.03	39.8491	80.7826	94.3367	130.12	171.324	130.662	1012.03	36.054	252.215	242.022	220.119	181.083	191.384	90.4332
					274.018	1.88393	171.261	1.99221		1013.05	35.2862	73.1742	91.6033	128.461	169.114	128.461	1013.05	32.2508	249.985	247.6	224.401	183.749	194.047	94.9638
					274.306	1.87717	171.441	1.99218		1014.06	36.7906	81.2753	94.8212	138.71	162.009	125.164	1014.06	33.3229	258.997	251.845	204.814	187.475	191.81	92.979
					274.595	1.87052	171.622	1.99215		1015.08	37.5438	76.9296	91.0153	138.148	167.945	124.062	1015.08	33.3181	253.326	252.676	205.326	187.99	183.656	95.0784
					274.883	1.86397	171.802	1.99213		1016.1	37.1773	78.0399	91.0465	142.531	175.048	132.234	1016.1	31.4327	256.231	252.762	211.358	189.68	190.222	97.5498
					275.171	1.85754	171.982	1.99211		1017.11	34.5535	76.4841	90.5875	143.204	160.562	120.964	1017.11	33.0889	253.211	243.447	203.415	175.208	187.142	90.3162
					275.459	1.85121	172.162	1.99208		1018.13	35.7396	77.128	91.25	131.987	173.266	121.123	1018.13	32.3177	255.066	250.72	212.374	183.586	190.104	93.8571
					275.748	1.84498	172.342	1.99206		1019.15	38.071	81.0368	85.3878	134.336	157.723	122.371	1019.15	36.1675	253.444	248.006	207.215	176.214	190.899	96.102
					276.036	1.83886	172.523	1.99204		1020.16	38.4853	82.1963	93.6276	135.542	158.405	126.288	1020.16	32.9329	251.27	245.174	199.231	180.723	194.876	98.3091
					276.324	1.83284	172.703	1.99202		1021.18	39.2531	80.0306	92.008	130.118	174.216	117.052	1021.18	33.7544	248.476	255.662	213.959	181.294	176.938	97.9968
					276.613	1.82692	172.883	1.992		1022.19	35.0416	79.4421	94.6776	137.663	178.473	128.957	1022.19	31.2871	256.391	249.426	205.679	175.208	197.517	95.6571
					276.901	1.8211	173.063	1.99198		1023.21	36.1495	72.2991	89.1508	141.88	161.993	135.901	1023.21	29.3545	244.404	245.708	199.502	181.563	188.63	96.87
					277.189	1.81538	173.243	1.99196		1024.23	35.3539	78.7454	88.5207	133.596	174.326	126.536	1024.23	34.2135	251.985	248.075	202.566	186.274	187.903	97.9158
					277.477	1.80975	173.423	1.99194		1025.24	37.9879	75.9757	85.744	127.531	166.604	127.531	1025.24	32.5611	252.674	240.083	205.677	176.372	182.884	99.3111
					277.766	1.80422	173.604	1.99192		1026.26	36.8346	72.6927	91.1371	140.503	155.15	121.516	1026.26	34.4477	251.495	248.674	205.059	180.647	184.987	96.6705
					278.054	1.79878	173.784	1.99191		1027.27	38.7296	77.0252	80.8223	128.556	157.305	122.047	1027.27	32.8171	255.377	254.726	194.733	180.63	199.072	100.241
					278.342	1.79344	173.964	1.99189		1028.29	35.3145	68.8931	86.7945	136.159	163.825	123.14	1028.29	33.0904	254.959	236.515	195.83	182.811	182.811	95.04
					278.631	1.78818	174.144	1.99188		1029.3	37.5973	78.1243	87.8898	133.462	159.504	119.899	1029.3	33.9081	250.866	247.828	211.044	173.067	181.205	98.6319
					278.919	1.78302	174.324	1.99186		1030.32	35.3207	84.0969	88.98	130.757	162.226	132.385	1030.32	35.5378	259.995	243.502	211.056	175.79	181.215	103.683
					279.207	1.77794	174.505	1.99185		1031.33	37.9726	71.063	93.8466	122.597	170.334	121.512	1031.33	31.7342	251.704	258.214	208.849	195.288	189.863	100.899
					279.495	1.77295	174.685	1.99183		1032.35	34.1547	76.9836	87.2843	145.835	168.063	120.897	1032.35	31.9861	252.636	240.71	204.386	179.448	187.58	103.277
					279.784	1.76805	174.865	1.99182		1033.36	36.7692	67.1484	86.1016	143.503	175.452	124.549	1033.36	34.928	240.651	251.265	204.694	177.077	180.867	104.134
					280.072	1.76323	175.045	1.99181		1034.38	35.1968	70.826	84.8831	130.839	165.982	123.81	1034.38	34.3317	239.619	247.837	194.096	173.551	194.096	108.996
					280.36	1.7585	175.225	1.99179		1035.39	41.1789	73.9385	84.7324	131.146	168.385	125.21	1035.39	31.0326	244.375	250.851	206.704	182.418	193.751	107.184
					280.649	1.75384	175.405	1.99178		1036.41	35.453	73.2768	86.7468	131.467	164.873	122.846	1036.41	32.8668	242.676	233.623	206.36	176.726	179.42	107.005
					280.937	1.74927	175.586	1.99177		1037.42	39.9223	80.1674	89.314	138.275	162.487	121.596	1037.42	35.7794	254.384	243.623	206.068	177.014	184.547	103.464
					281.225	1.74478	175.766	1.99176		1038.43	34.6056	77.9164	94.0371	138.1	164.968	127.89	1038.43	32.2413	248.903	238.586	201.508	188.074	187.537	109.459
					281.514	1.74036	175.946	1.99175		1039.45	38.3157	74.5922	84.7883	134.159	159.917	127.182	1039.45	34.3446	247.281	242.13	204.994	179.773	180.309	112.21
					281.802	1.73602	176.126	1.99174		1040.46	36.3804	72.868	90.5492	134.484	161.81	123.233	1040.46	31.3439	247.322	246.466	211.103	180.563	180.027	111.391
					282.09	1.73176	176.306	1.99173		1041.48	35.5672	78.6223	84.5056	131.572	164.197	127.293	1041.48	32.6255	246.243	245.601	207.52	182.917	175.964	108.787
					282.378	1.72758	176.486	1.99172		1042.49	33.2594	76.8757	86.4851	133.999	156.421	122.788	1042.49	33.9001	243.867	248.138	195.392	175.64	174.572	110.829
					282.667	1.72346	176.667	1.99171		1043.5	34.6905	77.8003	93.2538	133.22	170.521	120.964	1043.5	30.6406	250.453	247.256	188.639	184.376	181.712	103.911
					282.955	1.71942	176.847	1.9917		1044.51	34.9971	79.7806	82.44	134.563	156.902	131.372	1044.51	31.1145	243.171	243.81	196.26	171.262	185.623	105.151
					283.243	1.71546	177.027	1.99169		1045.53	38.2675	73.2443	89.6977	123.666	163.473	123.135	1045.53	33.703	240.751	235.655	208.056	187.357	178.865	110.981
					283.532	1.71156	177.207	1.99168		1046.54	34.8421	79.4272	85.7814	131.849	155.148	129.731	1046.54	28.8586	242.73	229.598	193.802	174.74	184.271	102.938
					283.82	1.70773	177.387	1.99168		1047.55	35.1273	72.8958	87.6863	133.114	164.28	117.267	1047.55	32.2221	245.522	239.606	199.671	170.09	183.296	107.759
					284.108	1.70397	177.568	1.99167		1048.57	40.2126	72.7304	86.4333	130.177	156.002	116.474	1048.57	32.1489	245.808	228.521	204.488	164.434	181.826	105.775
					284.396	1.70028	177.748	1.99166		1049.58	34.9772	75.214	93.0971	130.441	163.051	118.344	1049.58	30.5064	247.207	236.477	190.928	177.253	178.305	104.616
					284.685	1.69665	177.928	1.99165		1050.59	33.0728	76.6447	85.5691	134.391	165.364	120.742	1050.59	34.1227	243.583	238.544	192.662	176.913	171.663	105.675
					284.973	1.69309	178.108	1.99165		1051.6	38.5023	73.8615	82.7668	138.818	155.057	123.626	1051.6	32.74	250.605	227.975	203.774	176.01	179.677	105.292
					285.261	1.6896	178.288	1.99164		1052.62	36.9416	74.7192	90.9171	121.745	165.114	118.088	1052.62	31.3507	247.671	233.25	199.6	170.339	190.194	108.16
					285.55	1.68616	178.468	1.99163		1053.63	35.3803	75.5544	93.7917	130.787	164.135	126.098	1053.63	32.306	239.273	248.027	209.468	183.415	186.02	106.297
					285.838	1.68279	178.649	1.99163		1054.64	34.9251	78.9973	83.6748	133.048	159.554	120.055	1054.64	32.7423	240.11	241.566	204.25	175.665	173.586	112.415
					286.126	1.67948	178.829	1.99162		1055.65	34.8539	74.6869	90.7653	120.329	167.527	121.366	1055.65	33.4535	253.106	240.658	195.016	174.788	192.423	106.429
					286.414	1.67623	179.009	1.99162		1056.66	36.2515	71.985	84.932	134.648	165.721	125.326	1056.66	33.6621	241.745	241.538	205.08	174.007	181.775	107.201
					286.703	1.67304	179.189	1.99161		1057.68	36.9268	73.957	92.5756	133.433	160.326	117.918	1057.68	34.6512	241.214	232.111	196.529	169.119	176.359	105.04
					286.991	1.66991	179.369	1.99161		1058.69	36.5039	73.8339	88.8072	124.433	162.125	124.433	1058.69	31.2374	244.53	237.094	202.914	167.288	169.353	103.935
					287.279	1.66684	179.55	1.9916		1059.7	37.865	72.6391	86.5487	137.551	161.248	124.156	1059.7	29.8799	239.658	236.978	210.705	168.976	182.37	103.24
					287.568	1.66382	179.73	1.9916		1060.71	36.327	75.0176	90.4322	138.217	158.256	125.886	1060.71	33.6551	248.277	240.467	197.307	171.102	183.947	107.131
					287.856	1.66086	179.91	1.99159		1061.72	33.3638	71.75	88.6624	133.25	154.262	115.312	1061.72	32.2875	241.695	240.67	194.75	173.737	179.887	101.475
					288.144	1.65795	180.09	1.99159		1062.73	35.4428	70.5788	86.4335	135.02	159.058	118.654	1062.73	30.9422	239.559	233.217	194.347	178.493	177.981	105.561
					288.432	1.6551	180.27	1.99158		1063.74	39.3259	74.0552	85.2912	128.192	155.771	125.128	1063.74	33.7079	242.084	228.397	202.758	166.497	184.372	105.873
					288.721	1.6523	180.45	1.99158		1064.75	32.8608	76.0288	93.3777	140.832	166.855	124.504	1064.75	28.5746	244.925	237.578	199.002	178.591	186.245	107.614
					289.009	1.64955	180.631	1.99157		1065.76	37.4732	78.5154	87.1827	132.049	156.011	120.832	1065.76	31.3551	249.21	235.342	202.407	177.934	183.033	107.219
					289.297	1.64686	180.811	1.99157		1066.78	32.4409	72.3173	90.6512	132.412	158.385	116.624	1066.78	33.8669	247.916	231.822	196.071	173.154	176.719	106.795
					289.586	1.64421	180.991	1.99157		1067.79	36.3066	74.7489	93.0548	130.684	164.753	122.548	1067.79	29.2386	235.942	228.62	203.398	177.974	180.516	99.6144
					289.874	1.64162	181.171	1.99156		1068.8	36.9505	69.5361	88.3159	139.072	156.837	123.338	1068.8	31.9764	241.803	234.697	198.457	174.094	182.722	109.329
					290.162	1.63907	181.351	1.99156		1069.81	35.4629	72.9523	86.6309	133.239	166.676	120.574	1069.81	33.6897	242.566	243.579	198.592	170.729	182.887	105.021
					290.45	1.63657	181.532	1.99156		1070.82	35.7579	72.8308	83.9578	129.983	157.8	124.925	1070.82	32.8751	242.162	240.342	199.779	167.41	176.514	104.998
					290.739	1.63412	181.712	1.99155		1071.83	36.7697	79.2974	85.8634	122.734	157.585	116.168	1071.83	32.0725	242.842	225.063	192.94	170.212	180.313	110.461
					291.027	1.63171	181.892	1.99155		1072.84	35.6691	76.1815	91.3169	130.164	159.931	114.524	1072.84	34.0547	240.956	236.919	210.886	177.589	173.048	116.694
					291.315	1.62935	182.072	1.99155		1073.85	32.4596	78.629	90.2217	137.601	163.306	116.431	1073.85	31.502	249.597	238.306	202.117	176.915	166.331	119.153
					291.604	1.62704	182.252	1.99155		1074.86	33.8431	80.5788	85.1114	128.926	163.172	116.336	1074.86	30.2171	239.118	232.873	199.433	166.194	174.755	123.134
					291.892	1.62477	182.432	1.99154		1075.87	34.8774	74.4856	85.5578	127.33	150.984	123.304	1075.87	34.2231	245.199	231.51	210.372	181.181	187.221	124.562
					292.18	1.62254	182.613	1.99154		1076.88	37.6766	70.9266	84.0052	124.75	161.471	117.205	1076.88	27.6664	244.47	234.209	189.64	170.023	175.556	130.082
					292.468	1.62035	182.793	1.99154		1077.88	34.8451	70.8969	88.4954	128.218	169.449	119.67	1077.88	31.426	244.167	240.546	200.12	164.42	185.539	134.704
					292.757	1.61821	182.973	1.99154		1078.89	34.8296	72.8759	83.9329	131.177	163.342	118.612	1078.89	30.9094	248.28	237.626	198.021	179.928	179.928	129.367
					293.045	1.61611	183.153	1.99153		1079.9	33.7564	68.3165	85.8979	129.6	168.782	109.507	1079.9	31.8977	239.912	234.286	202.94	178.326	174.81	131.107
					293.333	1.61405	183.333	1.99153		1080.91	35.1443	74.8072	83.3423	129.03	157.647	124.009	1080.91	32.132	241.391	235.768	190.281	173.713	171.705	132.092
					293.622	1.61203	183.514	1.99153		1081.92	34.0784	73.7782	93.352	124.469	171.145	124.469	1081.92	30.8664	242.916	244.12	194.232	186.704	181.183	135.661
					293.91	1.61005	183.694	1.99153		1082.93	33.3769	74.2824	85.8263	131.5	160.109	120.96	1082.93	33.6279	238.105	239.31	185.706	166.634	174.162	129.041
					294.198	1.6081	183.874	1.99152		1083.94	37.2572	74.8156	90.8834	128.04	144.61	123.521	1083.94	29.1228	248.046	247.444	199.843	170.72	175.741	131.505
					294.486	1.6062	184.054	1.99152		1084.95	34.4674	74.8635	91.444	134.151	158.268	119.078	1084.95	32.6585	243.181	240.769	202.986	171.332	190.927	127.519
					294.775	1.60433	184.234	1.99152		1085.95	38.3595	71.8927	90.997	129.708	161.381	119.654	1085.95	30.9188	246.949	240.514	207.131	168.923	178.978	125.335
					295.063	1.6025	184.414	1.99152		1086.96	34.8541	76.9506	85.5007	127.748	159.937	118.192	1086.96	31.1826	247.852	238.999	191.622	177.037	180.054	120.103
					295.351	1.6007	184.595	1.99152		1087.97	34.1557	72.9394	95.0727	131.794	166.503	119.721	1087.97	32.4455	241.454	238.235	194.17	168.012	166	122.991
					295.64	1.59894	184.775	1.99152		1088.98	35.214	73.9494	88.5381	129.789	165.506	120.734	1088.98	29.4289	239.858	242.674	197.198	176.07	181.101	118.47
					295.928	1.59722	184.955	1.99151		1089.99	33.104	74.9619	87.0363	131.309	160.489	120.241	1089.99	30.6891	248.129	238.67	185.644	165.52	179.104	118.933
					296.216	1.59553	185.135	1.99151		1090.99	34.8724	69.4429	90.0744	122.28	155.995	121.273	1090.99	32.2054	237.716	242.748	197.761	173.104	170.085	112.769
					296.505	1.59387	185.315	1.99151		1092	36.6483	74.5048	92.1242	132.397	159.078	111.254	1092	32.9734	244.456	229.153	204.888	173.677	176.194	111.304
					296.793	1.59224	185.495	1.99151		1093.01	33.8511	75.0568	82.6129	134.498	153.64	121.904	1093.01	28.2093	243.607	238.973	207.54	172.278	162.203	113.643
					297.081	1.59065	185.676	1.99151		1094.02	35.6493	72.6095	96.8127	139.168	161.859	113.452	1094.02	32.2709	243.847	246.873	205.223	174.969	177.49	114.965
					297.369	1.58909	185.856	1.99151		1095.02	33.2261	71.7036	85.8424	126.744	157.546	121.694	1095.02	31.0547	240.964	230.259	190.368	167.14	177.744	114.827
					297.658	1.58756	186.036	1.99151		1096.03	35.4144	70.8288	86.5123	126.986	159.871	123.445	1096.03	33.1377	249.115	237.985	196.803	165.942	177.578	119.903
					297.946	1.58606	186.216	1.99151		1097.04	36.5606	77.0765	85.1898	132.348	164.295	127.785	1097.04	31.1855	243.196	240.966	195.734	181.535	181.028	115.463
					298.234	1.58459	186.396	1.9915		1098.04	33.4476	75.2317	89.9731	124.539	164.696	120.472	1098.04	32.7868	243.995	241.962	192.654	172.321	181.979	117.422
					298.523	1.58315	186.577	1.9915		1099.05	35.3077	70.8191	86.6133	126.863	167.622	128.391	1099.05	31.3336	247.816	244.147	204.305	175.774	174.755	121.055
					298.811	1.58174	186.757	1.9915		1100.06	34.659	79.1186	88.3065	131.694	160.279	127.611	1100.06	30.6266	241.133	228.27	204.687	173.55	184.78	122.659
					299.099	1.58036	186.937	1.9915		1101.06	37.2095	73.0901	87.9126	124.202	153.847	124.713	1101.06	30.9228	239.613	244.11	206.492	167.136	178.381	126.195
					299.387	1.579	187.117	1.9915		1102.07	34.0206	74.6919	83.9005	130.967	152.965	118.689	1102.07	31.7185	242.288	237.786	206.682	174.452	179.056	123.702
					299.676	1.57768	187.297	1.9915		1103.08	36.5594	70.661	86.5341	123.913	150.027	120.841	1103.08	31.2342	236.97	242.501	197.646	164.364	171.02	125.961
					299.964	1.57638	187.477	1.9915		1104.08	33.3764	72.2898	86.6452	128.173	161.498	115.356	1104.08	33.5814	245.068	242.812	195.849	174.316	183.544	119.355
					300.252	1.5751	187.658	1.9915		1105.09	33.0838	74.4898	81.6819	123.807	156.172	114.046	1105.09	30.5665	246.587	234.669	206.003	176.721	172.097	125.451
					300.541	1.57386	187.838	1.9915		1106.09	36.7793	74.1768	84.4791	136.506	166.898	116.931	1106.09	30.907	239.838	229.536	192.654	172.564	179.776	130.891
					300.829	1.57264	188.018	1.9915		1107.1	33.9983	74.9202	94.5545	126.589	160.691	120.389	1107.1	30.7431	235.404	240.158	192.209	171.025	182.909	127.261
					301.117	1.57144	188.198	1.9915		1108.11	35.9081	75.1324	88.0863	132.648	167.364	121.766	1108.11	30.8302	236.693	240.838	195.344	175.654	182.39	123.269
					301.405	1.57027	188.378	1.99149		1109.11	32.7136	65.4272	86.717	136.566	165.645	118.911	1109.11	31.1558	245.092	234.707	200.955	167.203	185.377	125.246
					301.694	1.56912	188.559	1.99149		1110.12	33.8486	79.0322	87.3514	132.067	159.624	118.028	1110.12	31.7169	241.048	235.433	196.541	166.384	181.462	128.687
					301.982	1.56799	188.739	1.99149		1111.12	35.6958	77.5316	85.8572	120.2	169.113	117.598	1111.12	32.5217	245.604	237.694	197.732	173.275	181.081	129.566
					302.27	1.56689	188.919	1.99149		1112.13	36.0852	77.0651	85.9172	130.178	157.775	115.077	1112.13	33.5858	242.026	234.111	200.994	177.042	170.793	129.032
					302.559	1.56581	189.099	1.99149		1113.13	35.7594	75.0636	83.404	133.446	156.904	116.244	1113.13	32.0584	236.45	232.697	198.606	169.936	186.616	132.612
					302.847	1.56476	189.279	1.99149		1114.14	35.453	67.3554	84.0637	125.834	154.03	110.17	1114.14	33.1555	234.752	230.574	205.721	161.862	167.605	129.698
					303.135	1.56373	189.459	1.99149		1115.14	33.6954	73.7741	85.8082	124.003	148.595	121.91	1115.14	29.3004	237.333	240.263	196.208	159.582	178.418	127.457
					303.423	1.56271	189.64	1.99149		1116.15	31.5654	72.8837	92.2843	126.891	149.962	121.123	1116.15	30.9363	238.052	226.516	192.958	178.277	165.692	132.134
					303.712	1.56172	189.82	1.99149		1117.15	40.4488	71.9674	83.5242	120.296	158.643	110.84	1117.15	33.6198	229.245	237.019	195.415	168.099	170.2	128.911
					304	1.56075	190	1.99149		1118.16	37.5587	71.5404	85.2172	116.253	147.289	124.67	1118.16	30.2468	243.658	232.296	203.048	168.33	172.013	134.612
										1119.16	36.49	78.9826	89.5136	131.111	150.593	117.421	1119.16	32.9094	237.369	237.158	189.558	173.235	177.448	131.585
										1120.17	34.3076	67.4559	86.4279	132.277	158.1	122.791	1120.17	32.6739	244.738	233.145	192.882	169.167	178.653	132.646
										1121.17	31.7566	72.7975	80.7103	117.637	150.87	117.109	1121.17	30.8598	238.016	221.558	201.512	157.728	170.388	136.574
										1122.17	35.8646	74.4757	92.4344	122.542	149.48	117.26	1122.17	30.6354	233.04	237.9	201.771	163.213	172.72	131.363
										1123.18	33.7006	75.1254	84.1193	129.089	159.774	113.217	1123.18	31.4786	238.708	226.011	193.104	166.122	169.297	132.21
										1124.18	35.248	69.966	87.9875	129.331	146.293	118.73	1124.18	29.6825	236.188	235.764	195.587	164.844	174.915	136.434
										1125.18	34.9467	74.8856	83.9144	126.934	150.833	122.154	1125.18	29.7418	241.121	225.613	193.853	167.298	169.953	131.608
										1126.19	33.5218	72.8967	91.5199	130.895	149.518	113.868	1126.19	31.1274	239.654	233.695	189.957	165.481	172.398	134.087
										1127.19	31.7042	71.4011	84.7222	123.087	155.058	113.496	1127.19	30.6385	240.206	235.304	199.816	171.576	177.97	133.957
										1128.19	34.3387	75.7158	86.38	127.437	155.164	114.64	1128.19	30.6596	238.025	239.731	193.555	173.826	172.76	134.689
										1129.2	36.2017	76.2422	85.3059	124.76	157.816	119.428	1129.2	31.19	238.217	223.075	192.472	162.081	170.079	132.437
										1130.2	36.1806	68.2051	82.5921	126.819	150.264	114.563	1130.2	32.2375	236.586	230.192	177.973	174.775	166.25	130.442
										1131.2	35.0419	75.0897	84.6756	129.41	151.245	112.368	1131.2	28.4915	235.388	235.601	199.174	169.351	172.547	128.451
										1132.21	37.6496	78.814	86.8019	128.339	158.161	117.156	1132.21	30.3541	237.933	226.218	186.917	164.551	174.669	124.771
										1133.21	32.4514	73.0025	86.3241	123.092	155.597	116.165	1133.21	29.574	237.444	226.787	193.43	159.859	173.714	127.728
										1134.21	36.9683	72.0162	88.0198	132.296	151.501	114.159	1134.21	31.207	240.481	232.586	198.445	152.568	166.437	123.868
										1135.21	31.0294	72.6334	83.8488	123.904	154.346	114.825	1135.21	31.7771	239.049	233.709	197.072	160.755	161.823	124.331
										1136.21	32.9244	72.6903	87.6559	127.742	151.794	112.242	1136.21	31.2675	239.45	232.609	198.829	171.036	169.967	118.977
										1137.22	36.6722	70.5644	86.0672	127.764	160.908	124.557	1137.22	29.9365	231.794	231.366	182.291	154.493	165.72	118.997
										1138.22	32.9139	72.1327	79.0788	123.961	150.677	118.618	1138.22	30.1888	238.305	226.122	190.751	170.981	171.516	121.183
										1139.22	33.6265	67.7868	87.0019	113.156	161.727	116.358	1139.22	30.6909	230.368	235.706	187.881	163.863	170.801	113.369
										1140.22	37.6825	74.6188	83.6796	122.588	148.704	120.456	1140.22	30.114	229.612	240.059	193.476	162.562	178.019	115.926
										1141.23	32.4088	75.0352	81.4212	130.38	150.07	111.755	1141.23	29.003	232.875	225.638	195.305	170.293	169.228	120.216
										1142.23	33.8526	73.8697	80.247	124.356	148.802	119.573	1142.23	30.8234	237.446	241.485	201.415	156.774	173.78	116.066
										1143.23	33.4495	71.1465	72.7393	118.4	158.752	121.586	1143.23	28.4055	237.438	231.066	178.397	173.088	172.026	115.639
										1144.23	32.3223	72.7119	81.7345	124.194	154.977	116.233	1144.23	32.6407	239.684	234.801	188.945	171.961	167.715	114.163
										1145.23	32.6938	76.958	82.7962	125.786	143.832	111.987	1145.23	28.3949	233.315	222.913	184.168	167.715	170.369	118.781
										1146.23	32.6925	70.5861	82.262	117.29	149.133	122.597	1146.23	30.7819	238.4	224.177	186.814	162.401	169.831	117.82
										1147.23	34.1585	71.6055	83.2745	126.238	148.515	115.099	1147.23	32.8854	233.805	224.894	186.174	166.019	168.671	112.659
										1148.23	32.9967	74.6795	86.3316	127.114	150.418	104.339	1148.23	32.5729	230.924	229.229	187.493	159.422	171.604	111.701
										1149.23	32.1825	68.6983	84.5518	125.771	144.266	108.332	1149.23	30.9142	236.534	223.217	179.673	161.705	159.063	111.291
										1150.23	36.8939	74.8418	84.8558	126.493	152.846	112.79	1150.23	31.3597	232.326	221.785	181.834	157.589	166.549	108.942
										1151.24	32.7538	68.8724	86.2219	122.498	148.785	114.086	1151.24	28.3901	225.018	224.177	186.639	164.558	174.021	105.832
										1152.24	31.9558	70.3132	79.2335	127.508	145.874	113.341	1152.24	31.4835	230.25	225.002	189.951	151.646	172.11	106.887
										1153.24	31.5475	69.174	86.9915	126.295	146.733	115.29	1153.24	31.4427	232.466	226.387	184.464	162.454	167.17	104.861
										1154.24	36.651	73.8255	85.868	119.901	146.604	108.906	1154.24	32.2005	232.891	230.378	182.208	156.028	162.835	101.785
										1155.24	32.5926	66.9639	85.7975	122.418	149.099	119.803	1155.24	31.3894	237.512	232.281	193.568	160.086	163.748	103.114
										1156.24	34.7516	78.9096	86.2257	125.942	154.684	117.581	1156.24	29.2645	226.382	219.902	183.426	166.181	163.045	97.9839
										1157.24	32.1409	72.004	85.57	123.137	157.574	107.484	1157.24	29.219	230.622	214.969	181.575	163.835	170.618	98.4576
										1158.24	34.9933	71.3405	85.921	122.893	142.681	111.437	1158.24	27.8592	228.706	239.954	188.505	155.178	164.031	94.0443
										1159.24	31.278	69.1027	87.2876	124.177	152.234	112.747	1159.24	30.3948	229.857	224.454	178.212	171.458	167.821	93.3666
										1160.23	33.386	71.5414	82.9466	123.383	159.672	110.423	1160.23	29.0313	227.896	214.417	184.556	165.375	157.08	91.6041
										1161.23	34.4062	69.3298	86.4036	116.412	144.868	111.756	1161.23	29.4911	228.064	231.79	189.364	166.599	166.081	91.5774
										1162.23	31.8181	72.8304	81.6114	122.934	146.177	111.57	1162.23	28.409	232.231	226.033	184.4	159.09	166.322	87.5514
										1163.23	36.4654	72.2089	84.5875	128.944	143.386	119.66	1163.23	29.9151	233.957	225.704	190.322	155.765	171.754	84.639
										1164.23	34.9689	75.1909	87.5511	126.692	148.322	114.331	1164.23	30.1278	228.045	227.014	189.522	169.437	173.042	83.5854
										1165.23	31.3074	71.4568	84.8229	126.463	150.625	110.013	1165.23	29.3025	230.101	226.194	184.554	156.28	167.075	81.1215
										1166.23	32.6733	67.1932	83.6068	130.283	139.003	114.382	1166.23	31.8013	229.585	219.942	187.731	166.701	161.571	84.6327
										1167.23	32.9472	66.5082	85.4375	123.808	139.156	110.506	1167.23	30.1845	221.421	227.561	190.316	151.434	173.433	81.1911
										1168.23	29.2877	69.3925	84.1894	127.56	144.908	118.375	1168.23	29.849	230.832	222.056	195.421	163.787	171.44	83.118
										1169.22	30.9974	72.2764	81.4382	127.247	135.9	104.343	1169.22	29.0124	223.751	217.847	187.308	162.367	163.894	80.9292
										1170.22	34.1322	68.0613	83.2989	123.425	151.868	107.171	1170.22	30.9831	230.799	222.266	189.962	160.503	180.82	77.5593
										1171.22	35.49	67.938	81.12	124.215	147.537	113.061	1171.22	31.941	230.584	223.891	174.915	157.677	159.705	77.4189
										1172.22	31.884	74.3961	82.4937	128.042	158.408	111.341	1172.22	28.5944	225.112	223.087	186.749	151.829	162.963	80.9247
										1173.22	32.5261	71.7192	81.3154	116.67	148.994	117.175	1173.22	27.0209	223.44	215.359	184.349	155.56	171.722	76.6689
										1174.21	32.0937	72.0472	84.6429	119.407	153.667	111.849	1174.21	28.9701	226.52	219.668	185.912	162.232	165.759	78.2946
										1175.21	30.245	70.8396	81.8926	123.09	146.703	107.515	1175.21	29.6421	223.472	210.61	188.906	156.249	159.264	78.828
										1176.21	30.5078	72.6375	81.6545	118.725	151.787	106.201	1176.21	30.3073	225.827	229.634	185.351	155.795	158.801	78.1479
										1177.21	30.0754	70.942	82.4326	121.9	152.375	118.403	1177.21	27.2278	229.412	219.82	171.859	169.361	166.364	77.4867
										1178.2	34.1927	65.2951	92.7091	126.104	146.042	113.643	1178.2	28.4108	226.689	229.679	178.44	164.484	166.478	76.8588
										1179.2	33.4293	69.6445	85.5633	121.38	133.817	100.487	1179.2	33.0812	230.225	219.281	177.096	163.665	157.695	74.619
										1180.2	33.7175	68.5274	81.4384	124.64	145.993	112.226	1180.2	26.8151	227.829	219.288	179.264	152.945	172.808	77.3169
										1181.2	31.9218	70.3867	75.3435	125.903	151.183	105.58	1181.2	31.2279	231.979	218.496	176.958	151.678	168.036	74.5008
										1182.19	33.2475	74.7078	76.6868	113.299	154.858	112.309	1182.19	28.9431	234.513	228.378	186.027	165.248	158.321	76.5879
										1183.19	29.0386	71.1149	80.4981	115.068	151.613	111.117	1183.19	29.6312	228.95	211.37	179.763	159.515	157.045	77.1894
										1184.18	32.7902	69.525	79.3867	121.792	150.884	111.93	1184.18	28.8454	226.03	222.874	178.497	162.718	171.101	76.0338
										1185.18	35.855	76.8322	87.6675	122.143	144.307	106.876	1185.18	26.3495	228.33	224.193	179.275	160.56	167.947	75.0591
										1186.18	30.315	71.3585	85.6302	120.079	141.241	109.744	1186.18	30.2659	227.56	216.536	178.642	154.528	163.879	77.0673
										1187.17	34.7722	69.3475	86.0696	120.006	151.974	118.038	1187.17	29.2636	225.256	221.518	178.041	162.795	161.811	74.8068
										1188.17	32.6841	69.3001	85.0278	116.975	138.6	111.568	1188.17	29.7352	227.658	226.478	186.275	153.836	163.666	74.3133
										1189.17	35.0603	70.2187	84.4588	120.796	149.767	114.903	1189.17	28.7259	227.45	225.878	186.104	157.133	164.498	75.7182
										1190.16	35.3649	68.6697	76.5177	124.586	148.13	114.776	1190.16	27.9584	221.509	212.287	176.579	155.488	164.807	75.1932
										1191.16	33.2695	72.0269	77.4166	121.025	146.014	111.225	1191.16	27.9288	228.918	224.214	178.352	158.753	166.103	75.4077
										1192.15	37.3593	70.018	81.2797	122.409	145.912	113.596	1192.15	29.8678	233.067	216.223	185.083	158.642	166.966	79.3212
										1193.15	32.2138	69.5192	85.1855	123.862	143.445	112.112	1193.15	29.8639	225.79	218.545	183.589	158.132	161.559	81.0732
										1194.14	30.855	66.118	79.8313	121.951	147.419	109.217	1194.14	29.8756	220.981	224.507	190.518	167.989	161.622	77.7252
										1195.14	32.246	68.6086	77.9197	120.065	147.018	114.184	1195.14	26.9534	231.897	216.411	175.442	156.329	161.23	75.5673
										1196.13	33.6317	68.6361	79.4218	122.074	144.626	120.113	1196.13	30.396	228.068	224.734	191.201	158.844	170.12	78.6864
										1197.13	31.5691	62.746	75.9815	119.61	149.022	108.335	1197.13	28.1867	224.317	219.219	190.199	159.806	162.257	80.5893
										1198.12	32.9208	73.4839	82.7919	122.473	149.417	117.084	1198.12	28.1688	227.506	230.838	181.26	157.256	172.932	78.3339
										1199.12	33.5777	69.0155	79.7839	125.305	144.884	111.11	1199.12	30.592	232.988	222.025	181.105	155.652	170.336	78.7071
										1200.11	32.5289	70.4386	88.5374	118.376	138.92	117.398	1200.11	30.8168	226.186	226.578	180.499	156.53	163.867	83.499
										1201.11	31.1566	68.4762	79.7258	125.214	142.822	106.627	1201.11	30.8143	229.689	219.515	189.288	164.343	157.006	79.677
										1202.1	33.2307	72.4321	86.1355	112.074	149.269	109.138	1202.1	29.8538	227.28	224.344	175.697	161.015	160.036	78.6966
										1203.1	32.9263	73.0061	77.9059	117.104	144.052	111.224	1203.1	31.3584	226.564	223.428	186.19	156.302	169.531	81.5808
										1204.09	34.0062	77.0415	77.0415	120.224	143.287	107.466	1204.09	31.1601	227.69	219.838	186.47	153.592	164.388	80.3784
										1205.09	32.3403	66.8431	78.6389	118.941	143.025	112.552	1205.09	29.2438	227.463	213.505	174.972	164.159	166.616	83.4555
										1206.08	34.4552	71.8637	84.6613	121.085	149.142	110.257	1206.08	29.7792	226.814	217.757	180.151	151.603	160.955	78.2625
										1207.07	34.1506	73.9189	85.7459	107.429	146.852	106.936	1207.07	31.046	232.007	216.04	181.841	151.287	149.316	80.4237
										1208.07	33.4869	70.0314	80.8813	120.336	143.515	109.486	1208.07	30.3305	229.822	216.21	182.969	157.324	162.749	78.8592
										1209.06	32.8117	70.5574	75.9849	121.378	145.062	117.925	1209.06	29.6045	225.981	212.363	187.002	160.358	166.279	78.156
										1210.05	32.1331	70.0906	80.9497	118.463	149.066	113.527	1210.05	28.1349	225.87	222.71	181.643	162.393	166.342	81.2952
										1211.05	34.572	69.6378	80.0094	121.99	151.623	109.643	1211.05	26.4229	226.002	231.138	189.652	157.056	166.439	80.3058
										1212.04	35.9901	71.1893	85.5261	122.11	135.458	106.784	1212.04	30.1566	228.004	216.732	183.411	156.715	157.21	82.0161
										1213.04	32.2277	72.7722	77.2277	128.218	144.554	107.426	1213.04	28.9603	224.356	221.782	186.634	156.931	163.861	80.1981
										1214.03	34.362	72.8891	82.8059	115.036	149.249	112.557	1214.03	29.9986	223.923	218.568	176.52	162.637	158.174	82.7067
										1215.02	34.768	72.0195	83.94	124.668	145.032	112.748	1215.02	30.2979	230.86	220.131	186.754	155.96	164.9	79.1223
										1216.01	30.3022	70.1579	82.5972	125.389	141.311	113.944	1216.01	30.6008	229.083	224.903	176.141	159.721	171.165	79.7112
										1217.01	33.5042	69.8006	79.2735	128.632	146.581	106.197	1217.01	26.4245	226.952	226.553	179.487	149.074	170.014	76.7307
										1218	29.3859	70.4662	79.9617	119.443	144.931	108.448	1218	31.7348	223.493	219.095	182.912	150.428	169.919	83.5101
										1218.99	33.6739	73.1605	83.1825	121.767	140.809	113.248	1218.99	26.8088	224.492	229.303	185.908	155.341	166.866	77.5701
										1219.98	35.1715	67.8308	79.3872	116.066	140.686	108.027	1219.98	31.6544	222.083	215.853	175.858	161.789	163.799	81.9999
										1220.98	29.9646	72.0159	77.5555	118.851	149.068	111.801	1220.98	29.4611	234.077	216.753	176.766	151.586	157.126	83.8506
										1221.97	34.2511	74.152	80.7097	117.029	149.313	109.967	1221.97	30.7706	225.382	217.109	180.083	166.464	168.481	82.0212
										1222.96	30.7521	69.6844	82.3084	123.21	144.418	114.626	1222.96	28.2778	230.262	210.871	171.181	150.983	161.082	79.5312
										1223.95	32.5448	75.2976	81.3619	118.758	152.111	110.167	1223.95	28.2998	230.037	224.377	178.895	167.777	167.777	84.4446
										1224.94	30.8056	72.3349	80.4283	125.448	141.129	107.744	1224.94	30.6032	227.02	218.927	182.102	153.775	164.398	80.58
										1225.93	33.3308	75.4754	80.0344	122.078	152.977	110.427	1225.93	31.1526	229.567	215.586	184.383	155.003	171.213	83.7321
										1226.93	33.7469	73.5835	82.718	114.181	149.197	108.092	1226.93	27.1498	222.882	214.357	180.153	145.645	159.854	82.6674
										1227.92	35.5956	68.1402	77.2933	112.889	137.297	112.889	1227.92	31.0191	226.795	215.201	180.012	152.553	148.485	84.3615
										1228.91	33.1701	69.805	81.5241	120.248	142.667	108.019	1228.91	28.7882	225.822	222.561	170.182	154.896	155.915	81.9318
										1229.9	31.8011	72.9944	85.7557	112.299	151.604	103.621	1229.9	29.0956	223.169	213.981	176.616	160.792	164.365	85.9089
										1230.89	30.7783	72.6	79.7577	110.434	132.93	107.877	1230.89	28.1197	227.821	218.414	182.522	162.072	161.561	82.2117
										1231.88	32.2566	68.6093	84.4816	114.69	141.315	111.618	1231.88	31.4886	214.634	222.417	188.931	148.995	167.939	83.2527
										1232.87	31.5854	75.8869	76.3997	123.573	127.675	110.241	1232.87	28.4576	221.918	215.765	172.797	160.491	158.44	85.2189
										1233.86	30.1985	76.0098	85.2542	114.528	156.128	112.474	1233.86	28.7604	224.742	218.99	173.59	157.155	160.75	89.3628
										1234.85	30.2568	74.0982	76.6711	112.691	147.167	111.147	1234.85	30.6169	219.207	216.531	181.129	151.284	157.973	89.6898
										1235.85	33.9331	70.6509	80.9649	114.485	147.49	100.561	1235.85	29.3949	228.146	218.657	173.275	156.257	165.024	84.9357
										1236.83	34.7305	68.7375	85.2758	116.285	135.924	108.533	1236.83	26.6164	219.34	219.96	182.955	157.631	159.182	91.1676
										1237.82	33.7057	69.8966	82.3226	117.53	135.651	109.764	1237.82	27.9586	224.29	218.698	168.787	165.163	158.432	89.6229
										1238.82	36.6499	71.0189	88.6441	121.302	140.483	105.751	1238.82	30.0664	218.344	212.746	173.141	161.218	157.589	90.1992
										1239.81	30.8676	69.5168	79.3736	117.764	142.665	103.756	1239.81	30.0893	219.964	215.814	185.724	152.522	156.672	90.1125
										1240.79	34.8844	68.0038	79.9434	117.839	135.488	107.976	1240.79	28.0321	215.743	214.705	179.613	156.253	159.887	90.0141
										1241.79	29.8204	69.096	82.084	121.567	149.621	109.099	1241.79	29.8724	220.692	216.951	185.468	147.543	163.129	89.1495
										1242.77	31.6677	70.1994	83.1992	120.119	132.079	104.519	1242.77	27.5598	222.766	219.23	176.278	152.879	162.239	91.1031
										1243.76	32.7873	68.1768	79.6263	115.016	142.078	108.771	1243.76	28.884	222.746	218.582	185.274	158.212	146.762	91.6482
										1244.75	35.7237	70.8224	77.0715	126.543	138	102.068	1244.75	29.683	224.34	219.55	183.826	156.747	161.433	92.6421
										1245.74	32.0942	71.8992	76.5883	121.916	128.168	110.975	1245.74	30.7395	221.116	206.319	172.454	152.135	164.118	93.9378
										1246.73	31.7504	64.6478	77.6816	120.433	145.457	108.441	1246.73	31.0205	215.006	208.958	175.696	151.714	162.662	88.8384
										1247.72	34.3405	67.324	77.24	118.469	145.608	112.729	1247.72	29.7478	224.622	210.844	171.702	152.914	157.089	94.8798
										1248.71	31.0925	73.1589	76.2943	113.396	137.434	108.171	1248.71	30.57	221.985	209.443	183.942	158.337	163.04	91.083
										1249.7	32.9603	73.7682	75.3377	113.007	132.887	106.728	1249.7	29.298	219.735	208.853	183.112	161.139	162.708	92.4456
										1250.69	36.2828	72.7751	78.0107	120.943	141.885	109.424	1250.69	30.6284	224.922	214.451	177.488	161.257	159.163	89.6862
										1251.68	33.7258	66.509	80.125	108.928	140.873	109.975	1251.68	29.5887	219.742	214.086	175.437	157.108	155.013	90.9654
										1252.66	34.4591	71.2225	80.649	117.831	141.921	103.692	1252.66	28.0176	220.161	209.478	174.914	154.49	163.393	96.936
										1253.65	33.7262	70.6993	82.7444	119.927	142.446	111.548	1253.65	28.0178	219.325	220.372	179.105	156.062	154.491	96.1509
										1254.64	28.9609	66.5105	77.5083	112.597	137.211	102.122	1254.64	28.5419	223.936	214.51	177.012	159.206	150.303	96.6234
										1255.63	32.9853	69.6356	75.3949	120.946	148.172	104.192	1255.63	29.8438	215.923	203.147	176.445	151.313	153.931	91.8876
										1256.62	31.8611	67.4891	86.8464	116.144	144.395	108.82	1256.62	29.5592	216.593	211.78	178.925	154.336	164.276	95.8974
										1257.6	31.4545	65.835	78.8975	113.383	138.463	105.545	1257.6	30.5663	223.212	214.016	170.335	148.913	161.453	94.2069
										1258.59	31.7745	71.4796	79.8276	112.698	132.524	102.263	1258.59	29.4788	213.291	204.943	173.221	160.177	163.307	97.6713
										1259.58	33.5626	72.9622	77.1314	119.345	137.065	99.5412	1259.58	29.706	215.76	213.466	174.588	153.742	158.432	94.434
										1260.57	31.7185	67.7078	66.6661	120.311	139.061	106.77	1260.57	29.1664	217.498	215.415	170.311	148.436	159.374	97.4991
										1261.56	30.6138	72.8899	81.2202	112.979	145.78	107.773	1261.56	31.4989	214.505	208.257	169.209	153.59	162.44	100.276
										1262.54	34.6025	67.6441	73.8881	113.434	143.614	103.027	1262.54	27.8381	216.877	215.212	179.517	148.297	157.142	96.3147
										1263.53	29.8316	69.1219	83.6739	105.502	142.402	103.423	1263.53	30.6631	226.387	197.907	175.663	155.914	163.19	94.6398
										1264.52	35.9508	72.1091	67.4402	118.798	145.256	105.31	1264.52	25.9385	216.431	206.678	177.938	150.962	157.706	97.425
										1265.5	34.791	65.751	76.6232	120.63	141.339	105.098	1265.5	30.8046	219.101	217.03	174.991	147.551	157.906	98.1606
										1266.49	29.3055	65.1233	78.0446	119.393	132.314	106.988	1266.49	29.4606	216.457	206.741	171.595	148.853	148.336	94.1187
										1267.48	33.6104	69.6991	73.8294	113.067	138.882	105.839	1267.48	29.6867	211.059	201.559	181.734	150.757	154.371	92.9322
										1268.46	29.6161	67.0747	73.2662	109.899	144.985	111.447	1268.46	26.8299	219.799	208.447	176.974	145.5	151.176	89.0031
										1269.45	31.0403	70.1244	80.9524	110.858	146.952	101.062	1269.45	27.5857	214.292	207.898	178.405	154.686	151.592	94.0491
										1270.44	33.1684	65.4098	77.2557	117.429	137	104.038	1270.44	28.5846	213.844	205.191	173.053	149.876	151.936	91.7799
										1271.42	34.9084	67.3492	82.7727	108.478	149.608	108.993	1271.42	27.5052	219.836	214.694	173.771	148.065	154.749	93.0036
										1272.41	32.6731	63.6023	75.3995	114.382	139.002	108.739	1272.41	28.2107	214.812	208.451	167.725	149.26	162.596	92.172
										1273.39	28.6501	66.5091	81.8573	119.716	137.111	102.833	1273.39	29.1617	216.717	206.281	170.877	157.064	159.622	92.8569
										1274.38	32.8638	67.8709	76.5462	113.288	146.458	112.268	1274.38	26.7911	209.022	215.146	179.628	154.113	150.541	85.7316
										1275.37	33.1402	68.724	82.4688	109.449	140.502	98.7589	1275.37	28.5078	215.641	208.106	159.847	149.157	155.774	89.3412
										1276.35	30.9295	68.5629	80.244	110.209	137.126	103.606	1276.35	27.9331	219.198	204.774	173.693	147.283	150.838	87.3036
										1277.34	36.889	68.9134	75.5007	118.065	146.441	109.957	1277.34	28.6294	211.605	213.226	178.364	148.468	152.522	84.0642
										1278.32	32.9155	64.2129	77.3589	119.325	136.01	99.1003	1278.32	29.0728	208.717	211.549	173.931	160.28	156.74	83.2746
										1279.31	32.8504	70.646	79.2244	112.529	137.255	102.437	1279.31	27.2492	218.195	211.534	180.652	156.43	146.338	89.6196
										1280.29	32.4411	64.9829	76.0653	117.372	145.078	105.282	1280.29	26.6984	218.423	204.722	184.37	142.559	161.702	86.7447
										1281.28	30.6316	66.8966	77.4592	106.129	139.829	108.644	1281.28	28.67	214.27	198.778	165.984	156.427	155.421	85.7082
										1282.26	29.8845	64.7915	72.8276	110.497	136.112	102.963	1282.26	27.8754	206.931	205.324	164.741	148.669	150.176	83.6262
										1283.25	33.6996	69.706	78.2312	113.335	127.878	107.317	1283.25	28.5845	210.622	212.227	176.02	153.955	153.454	87.4083
										1284.23	32.9382	68.5795	76.0882	116.135	143.166	104.121	1284.23	29.5343	212.847	211.445	174.702	153.178	153.178	86.8005
										1285.22	33.2184	69.9334	75.9277	110.894	133.873	103.402	1285.22	28.4729	222.388	206.603	167.341	149.358	150.357	86.9172
										1286.2	31.0479	65.7836	78.2427	120.603	142.531	104.656	1286.2	28.9049	214.096	209.311	175.921	145.521	150.007	86.1168
										1287.18	32.7137	69.6037	82.5302	101.92	137.716	106.891	1287.18	30.5759	218.556	205.63	179.975	151.14	155.117	83.2263
										1288.17	32.294	72.922	81.3551	116.08	137.907	101.694	1288.17	26.0435	214.698	203.983	177.096	153.285	155.765	83.9346
										1289.15	30.1535	69.8136	71.2989	105.958	136.656	101.007	1289.15	29.2127	210.332	206.371	171.316	151.015	153.491	86.5986
										1290.14	33.9025	72.154	80.5555	119.598	139.366	107.243	1290.14	26.6871	213.497	206.775	170.007	142.825	159.628	86.5848
										1291.12	30.373	68.5365	78.3978	108.475	128.691	111.433	1291.12	28.3514	209.061	204.327	166.657	149.893	154.823	91.2669
										1292.1	31.317	69.8118	77.678	113.567	138.64	102.26	1292.1	29.4979	214.548	205.699	177.971	138.64	144.048	89.2314
										1293.09	31.5581	69.0946	76.9351	112.707	136.719	107.317	1293.09	27.4418	216.79	209.734	180.822	153.87	147.5	87.6177
										1294.07	34.8737	65.9378	73.2642	108.919	133.341	109.896	1294.07	27.8404	215.104	211.001	169.973	150.924	150.436	85.1331
										1295.06	28.2963	59.4174	73.0542	100.328	127.601	107.633	1295.06	28.9781	208.643	206.11	167.051	144.647	153.414	85.3272
										1296.04	33.6739	69.4857	78.2322	113.218	133.14	105.443	1296.04	29.3978	211.276	200.197	169.098	139.457	150.147	85.7151
										1297.02	32.2574	66.9401	72.761	118.358	141.641	104.776	1297.02	24.4962	217.895	203.342	169.776	148.432	155.223	84.4029
										1298.01	32.8931	68.3053	76.0563	113.358	131.282	98.8247	1298.01	28.0972	214.314	207.726	165.192	147.268	153.566	85.5996
										1298.99	34.5536	65.3325	78.3989	120.502	140.344	95.8209	1298.99	30.4885	211.58	219.904	164.057	149.055	157.282	89.8683
										1299.97	34.5267	65.7651	72.0514	114.605	132.497	106.868	1299.97	29.2558	221.28	201.164	167.314	139.267	162.478	88.0575
										1300.95	35.8571	67.6549	72.4874	115.013	138.693	105.832	1300.95	28.7534	211.47	209.537	170.104	145.941	149.807	87.1299
										1301.94	31.4364	68.5708	76.2971	113.48	132.796	102.856	1301.94	26.5591	213.246	205.906	169.496	155.492	142.454	87.2106
										1302.92	32.0791	65.1229	68.4997	109.503	132.175	105.161	1302.92	28.9435	216.112	216.112	174.626	151.954	154.848	85.6728
										1303.9	32.0338	66.9579	77.5556	114.647	140.178	102.605	1303.9	28.1802	211.568	202.704	170.526	145.959	151.258	92.055
										1304.88	31.6457	66.8505	79.3549	111.578	131.777	102.44	1304.88	27.173	217.384	209.305	168.809	151.015	153.9	90.1761
										1305.87	35.9696	69.1538	77.798	107.573	131.584	103.25	1305.87	29.5344	211.303	197.088	169.523	151.754	149.833	91.1967
										1306.85	32.9096	63.3245	72.9192	114.656	137.683	99.3044	1306.85	30.4629	212.617	210.698	167.426	149.676	139.122	95.2746
										1307.83	32.5534	69.5175	75.2707	109.79	134.241	103.078	1307.83	27.5673	207.881	205.963	171.636	146.226	154.856	89.4618
										1308.81	32.5378	68.5257	80.5057	107.341	132.259	107.82	1308.81	28.9916	217.94	199.347	167.72	156.699	154.303	92.5815
										1309.79	30.5042	65.6056	77.5774	113.972	134.563	106.31	1309.79	27.5352	213.96	205.724	182.451	137.436	150.845	90.7944
										1310.78	29.8029	66.4944	77.9754	114.81	128.683	97.1105	1310.78	29.4202	215.461	208.955	160.735	151.646	151.646	93.714
										1311.76	34.4501	68.8046	75.4939	107.985	137.609	104.163	1311.76	27.2352	213.676	207.943	177.267	150.51	153.855	88.7292
										1312.74	31.4117	69.2202	72.5619	108.365	132.235	97.3857	1312.74	33.4166	215.585	203.555	171.38	148.465	150.852	92.6598
										1313.72	31.4048	64.9097	76.8416	113.115	132.206	103.569	1313.72	29.1139	210.002	210.766	173.729	153.206	143.183	94.2144
										1314.7	33.4272	66.3769	76.8826	109.832	134.664	107.922	1314.7	30.0845	215.271	207.058	164.748	148.512	156.63	97.4166
										1315.68	28.7751	69.3088	75.5228	112.806	135.272	101.334	1315.68	28.6795	214.714	211.464	177.813	132.404	146.266	99.3744
										1316.66	30.1396	66.9769	74.6315	110.512	137.781	100.465	1316.66	27.5084	216.24	205.906	168.399	155.482	155.482	97.5951
										1317.64	30.4856	64.1297	77.5299	114.859	134.002	95.2374	1317.64	26.3219	212.107	196.41	159.846	149.317	153.146	98.2047
										1318.62	31.1501	65.0756	78.952	111.011	141.157	100.006	1318.62	26.7958	216.663	203.266	172.737	146.899	160.775	100.484
										1319.6	31.1389	70.3137	77.0103	120.538	136.322	102.84	1319.6	27.7428	218.307	201.279	175.067	149.237	150.194	103.462
										1320.58	28.1238	66.0047	81.3101	110.964	133.444	101.877	1320.58	29.6543	216.763	200.501	170.751	145.402	149.228	107.473
										1321.56	30.8184	73.2177	70.3464	115.808	130.165	102.888	1321.56	28.7128	210.178	210.561	172.755	144.521	148.35	107.673
										1322.54	30.8504	68.5032	70.8984	111.138	125.988	102.994	1322.54	29.4611	218.636	207.33	165.749	142.755	152.336	108.216
										1323.52	29.544	66.6659	74.3396	117.025	133.332	101.677	1323.52	28.297	217.551	201.437	154.435	152.996	140.526	110.646
										1324.5	35.6221	76.3331	72.4924	118.1	135.863	104.658	1324.5	24.4842	214.117	211.236	163.228	152.666	152.666	113.204
										1325.48	31.9485	63.897	80.2316	107.616	136.442	103.773	1325.48	27.8649	216.001	195.63	169.591	147.492	149.894	117.321
										1326.46	31.6354	73.0786	73.0786	113.464	136.061	102.406	1326.46	29.0872	212.89	196.928	174.523	153.369	152.888	118.849
										1327.44	30.3237	65.9421	75.5687	115.519	136.697	103.004	1327.44	27.1951	212.748	207.549	162.208	144.88	152.1	118.118
										1328.42	29.7021	70.3978	74.2552	110.419	135.01	109.936	1328.42	29.895	207.529	195.186	166.833	144.171	142.242	126.137
										1329.4	33.8278	70.0719	82.1532	115.498	137.727	102.45	1329.4	27.5455	214.758	205.673	167.206	162.857	158.507	117.721
										1330.38	34.921	67.3235	81.3694	110.43	129.804	105.102	1330.38	26.6388	219.116	207.686	174.363	148.209	155.474	119.148
										1331.36	28.8706	66.4752	74.7239	116.453	140.229	108.689	1331.36	29.3559	212.915	200.299	172.738	147.992	152.844	121.257
										1332.34	32.646	70.4417	80.1578	115.621	132.139	96.6751	1332.34	26.9622	218.806	199.763	174.89	147.685	153.514	121.257
										1333.32	30.6304	67.0951	77.3053	112.311	136.135	107.936	1333.32	28.4425	211.593	202.646	159.959	155.097	160.931	122.23
										1334.3	30.9974	63.7466	77.8584	112.895	144.038	110.462	1334.3	27.4937	219.561	210.996	164.962	150.851	148.418	124.671
										1335.28	31.3786	68.7016	76.9848	112.066	135.454	99.8854	1335.28	29.722	213.803	199.966	171.51	148.123	153.482	121.909
										1336.26	31.0937	65.409	81.0291	120.079	136.187	96.6492	1336.26	27.3351	221.61	211.262	171.821	148.391	152.784	124.033
										1337.23	33.2124	74.3489	75.3272	114.947	141.361	93.9144	1337.23	27.1471	214.242	206.612	170.22	146.252	148.698	125.611
										1338.21	31.5621	71.5538	76.4548	113.702	138.207	105.37	1338.21	28.6705	213.681	194.47	167.122	149.969	154.87	121.886
										1339.19	33.6746	69.2144	77.5594	113.885	139.901	105.049	1339.19	29.9438	217.559	203.814	171.318	144.81	157.573	121.641
										1340.17	34.0619	72.7441	81.0998	114.523	135.166	101.252	1340.17	27.2791	211.548	203.29	176.454	146.963	151.878	127.253
										1341.15	31.3466	66.9254	78.7357	98.9118	134.835	107.77	1341.15	26.8194	206.878	195.265	161.408	143.693	153.043	126.223
										1342.12	33.8027	66.5214	79.8256	108.898	129.593	102.985	1342.12	27.594	210.897	198.283	174.927	143.883	153.246	121.808
										1343.1	33.5108	68.1075	76.991	109.071	139.176	104.629	1343.1	27.1443	210.245	202.151	162.372	147.566	151.514	122.445
										1344.08	34.2647	69.7161	83.066	110.755	134.982	103.338	1344.08	30.1608	210.632	206.874	174.043	149.321	146.354	124.747
										1345.06	33.294	64.4081	70.8489	112.962	134.266	107.016	1345.06	28.2404	208.88	197.782	163.497	148.139	158.543	123.664
										1346.03	33.714	64.5482	76.9613	109.235	133.565	107.249	1346.03	30.288	211.718	208.143	175.77	152.93	152.93	121.251
										1347.01	33.7909	72.1603	76.1415	116.452	133.87	93.5595	1347.01	28.3665	213.594	207.822	167.71	139.344	158.255	119.886
										1347.99	33.1717	69.8353	78.8141	111.736	135.68	101.76	1347.99	29.4306	210.504	201.525	171.595	145.158	146.155	122.86
										1348.97	31.4993	64.9986	76.9984	111.998	136.997	95.998	1348.97	30.2493	207.396	212.395	163.497	144.497	156.997	121.647
										1349.94	29.8159	66.1462	80.6783	114.252	133.295	104.23	1349.94	28.5631	214.474	202.848	173.884	154.341	154.341	119.514
										1350.92	33.3915	69.7957	77.8297	105.949	138.587	108.46	1350.92	28.1192	206.876	206.073	177.251	146.119	159.174	115.389
										1351.9	31.69	65.8953	75.9556	119.215	134.306	105.634	1351.9	26.4084	213.078	212.877	170.523	154.929	147.887	114.688
										1352.87	30.3276	63.98	77.0783	114.358	135.517	107.809	1352.87	27.7079	211.789	199.497	166.751	144.585	153.653	116.373
										1353.85	30.0154	66.0843	77.1825	109.468	134.187	101.397	1353.85	28.5021	215.102	212.277	168.994	141.753	137.213	120.011
										1354.83	34.2985	68.698	74.7596	105.573	137.901	102.037	1354.83	28.0348	207.71	202.053	167.199	150.529	152.55	118.049
										1355.8	33.9933	65.2551	73.3488	111.794	132.534	96.1122	1355.8	25.7985	215.291	191.01	160.356	148.215	145.686	111.389
										1356.78	30.854	70.4222	82.5814	114.499	141.351	104.367	1356.78	27.8649	214.61	199.411	159.59	153.51	153.51	116.576
										1357.75	33.0336	69.0101	78.1438	113.664	131.931	104.53	1357.75	28.4159	209.263	198.1	163.899	147.661	151.213	112.344
										1358.73	31.6583	61.9953	81.8135	103.664	130.597	110.779	1358.73	27.6946	212.41	200.418	174.298	137.203	150.923	116.47
										1359.71	34.9018	67.6668	76.3159	113.456	137.369	105.825	1359.71	27.2193	205.951	190.078	167.386	142.965	145	112.49
										1360.68	32.0836	71.8062	78.4266	109.492	126.297	103.89	1360.68	28.5188	207.576	200.039	174.168	150.742	149.214	113.362
										1361.66	31.3957	68.8055	69.3151	112.637	137.611	105.502	1361.66	30.0706	205.091	201.83	165.133	136.592	152.391	109.783
										1362.63	32.1329	64.2657	76.5068	109.66	137.202	102.009	1362.63	30.8577	211.975	195.042	163.214	143.323	159.644	115.525
										1363.61	30.0127	69.9275	71.4588	117.907	137.303	103.105	1363.61	26.797	201.514	207.434	161.293	150.574	149.043	109.179
										1364.58	34.3253	73.0434	77.6405	117.993	127.187	96.029	1364.58	29.1152	200.639	205.134	164.986	142	154.77	113.856
										1365.56	30.4128	71.5596	77.1821	111.94	133.407	100.695	1365.56	30.4128	202.411	195.051	166.12	142.097	157.942	115.313
										1366.53	30.4307	66.4873	77.739	107.403	134.509	103.311	1366.53	29.9193	212.964	209.077	158.035	144.738	145.761	115.534
										1367.51	30.4457	67.0318	76.754	106.944	133.552	100.804	1367.51	29.1665	207.952	209.999	163.742	135.599	158.625	115.745
										1368.48	33.6837	68.0841	78.8343	111.597	135.656	93.6797	1368.48	26.8753	209.884	194.936	163.811	142.823	151.014	116.102
										1369.46	32.2625	68.1098	72.2066	106.005	133.147	100.884	1369.46	30.2141	206.89	186.406	175.139	140.316	147.486	117.067
										1370.43	31.1973	71.7178	71.7178	105.528	128.067	98.8681	1370.43	26.638	210.85	203.269	163.414	141.899	140.362	115.875
										1371.41	33.7161	74.2984	73.786	113.241	127.076	108.629	1371.41	30.2318	206.601	197.993	173.705	145.522	152.184	116.828
										1372.38	31.2119	66.6263	76.8765	109.677	139.915	109.165	1372.38	27.163	208.694	198.444	160.928	150.165	146.578	119.466
										1373.36	31.5772	66.1276	74.8421	106.112	124.053	103.549	1373.36	28.194	199.51	196.025	163.525	145.583	143.02	121.337
										1374.33	31.5849	68.7074	72.8093	115.367	129.724	92.2935	1374.33	27.9444	212.685	192.381	163.052	139.978	157.924	120.135
										1375.3	30.5152	69.236	83.0832	106.675	125.651	98.9819	1375.3	27.6944	209.247	185.45	162.064	141.549	152.832	123.702
										1376.28	32.3122	67.7018	75.3951	106.682	136.942	97.9624	1376.28	27.4398	204.952	199.822	170.28	140.02	154.381	121.863
										1377.25	31.2265	70.2469	73.8361	103.063	126.649	96.9099	1377.25	28.4577	202.844	192.384	165.619	147.16	139.468	119.984
										1378.22	30.8471	70.7127	77.8864	109.656	142.45	104.532	1378.22	28.4388	204.964	201.685	170.12	138.351	151.674	122.517
										1379.2	32.6115	71.1617	76.7932	111.094	131.572	100.343	1379.2	26.3656	198.843	205.191	162.801	144.371	147.443	124.251
										1380.17	31.869	73.1503	80.8234	108.958	127.885	103.331	1380.17	26.8559	205.435	189.066	163.182	144.255	139.139	117.859
										1381.14	31.4962	61.8675	77.7178	102.772	125.78	96.6359	1381.14	26.0764	203.089	197.976	169.752	141.119	152.368	119.184
										1382.12	33.2818	62.8827	70.5514	104.293	130.367	99.1809	1382.12	27.0958	209.609	193.863	160.53	133.434	145.704	117.483
										1383.09	31.4915	65.9481	82.3073	114.515	135.475	101.734	1383.09	28.1174	207.762	203.263	172.283	141.609	139.053	117.633
										1384.06	29.6923	73.592	72.0588	108.855	132.363	99.6558	1384.06	30.1522	198.085	196.246	163.538	141.051	148.206	117.287
										1385.03	31.8104	78.6325	77.6113	105.184	133.777	100.078	1385.03	28.0831	207.916	202.198	172.583	141.947	142.968	115.804
										1386.01	34.2635	70.8725	73.4218	112.682	122.37	96.876	1386.01	26.2585	208.028	198.647	169.788	143.275	149.393	115.792
										1386.98	33.8484	66.1697	78.3857	110.962	132.848	101.8	1386.98	27.2314	198.713	191.383	165.933	146.591	137.938	113.914
										1387.95	29.1654	67.5782	75.1999	105.178	129.567	93.9998	1387.95	27.9459	205.478	204.462	151.416	142.778	138.205	114.324
										1388.93	32.6681	62.9013	79.1339	112.614	130.368	100.439	1388.93	26.1243	196.617	196.82	167.399	142.542	155.731	115.809
										1389.9	30.8448	67.8687	65.3362	106.868	129.66	103.322	1389.9	27.0968	206.24	190.032	167.646	141.815	145.36	113.199
										1390.87	32.2163	70.2993	75.3568	107.219	127.955	95.5868	1390.87	29.3335	205.132	196.231	172.967	142.116	141.61	107.725
										1391.84	33.2361	70.7151	72.2304	108.598	129.813	97.9909	1391.84	27.5284	205.074	193.962	162.645	133.348	145.976	116.225
										1392.81	33.5565	65.0946	69.1314	111.519	119.088	98.3988	1392.81	28.7627	204.468	201.036	162.989	147.85	141.291	109.753
										1393.79	27.8846	56.9794	70.0897	102.865	124.548	97.3187	1393.79	25.4642	207.344	194.436	163.879	140.684	144.213	110.278
										1394.76	32.803	69.5365	75.5831	112.871	134.034	96.7464	1394.76	28.7216	198.935	187.85	165.275	141.088	152.678	114.13
										1395.73	30.6547	68.9606	75.0009	116.277	132.384	98.659	1395.73	30.2017	203.358	194.096	176.68	142.451	148.492	111.746
										1396.7	27.438	66.3338	76.3843	104.526	136.185	98.4956	1396.7	29.1467	204.428	196.187	163.322	142.718	137.693	111.712
										1397.67	35.0963	61.6693	71.6968	107.294	137.377	99.2725	1397.67	25.8209	197.342	200.55	155.427	136.876	146.402	109.2
										1398.64	29.4014	64.5031	78.0037	106.505	133.506	98.5047	1398.64	27.7513	199.81	200.01	157.007	139.507	140.507	108.605
										1399.61	29.6687	65.8195	70.3072	105.71	129.146	94.2416	1399.61	28.6714	194.666	195.464	169.037	143.108	146.598	106.358
										1400.58	34.8123	65.1488	69.1273	100.458	135.768	90.0147	1400.58	27.6012	199.524	193.755	161.131	149.196	146.212	102.497
										1401.56	30.9089	69.9544	70.9467	107.164	133.955	99.7223	1401.56	27.7833	202.223	201.23	158.266	135.94	132.963	105.229
										1402.53	31.1907	62.8765	75.2538	107.435	122.287	92.582	1402.53	26.4873	205.958	193.679	166.846	140.111	148.032	107.088
										1403.5	32.52	64.7433	78.5816	110.706	130.969	91.4314	1403.5	23.7228	201.643	199.271	159.634	136.406	146.29	106.604
										1404.47	32.4768	62.1895	74.5287	109.078	126.353	99.7007	1404.47	28.1334	199.401	191.899	159.916	141.654	139.186	109.572
										1405.44	31.4112	72.4875	73.4737	101.581	125.251	102.074	1405.44	25.8884	206.318	185.41	155.823	135.113	146.947	102.37
										1406.41	35.8735	58.1467	72.437	110.873	135.019	93.626	1406.41	27.8414	201.838	189.223	153.251	144.874	146.352	102.742
										1407.38	31.3652	66.9651	72.8738	111.28	126.052	97.9857	1407.38	27.5739	202.274	195.774	155.595	144.27	151.164	100.3
										1408.35	31.6746	71.317	67.8741	109.189	121.485	96.401	1408.35	28.0349	197.13	201.852	158.865	142.634	141.65	101.811
										1409.32	32.3126	69.2412	80.0448	101.652	122.277	104.598	1409.32	26.5179	202.322	201.143	165.982	137.009	145.848	98.2635
										1410.29	28.8194	66.1669	75.9694	105.867	129.883	107.337	1410.29	26.7118	204.088	198.01	155.86	141.156	141.646	100.427
										1411.26	31.498	65.5394	70.4305	108.58	131.079	99.2874	1411.26	29.8351	200.531	192.118	166.783	134.014	142.328	98.0157
										1412.23	31.0913	69.3086	73.2133	100.058	124.951	101.034	1412.23	26.8449	200.702	192.112	155.212	141.546	140.081	100.009
										1413.2	31.0304	71.1216	66.2502	107.17	129.578	99.3754	1413.2	27.0359	203.427	190.177	157.831	142.73	152.96	97.4754
										1414.17	30.9745	65.6446	72.9384	115.729	122.537	97.2512	1414.17	27.4734	203.838	184.778	162.896	139.555	135.665	93.3612
										1415.14	33.6425	65.5374	73.3048	102.432	119.424	98.5488	1415.14	28.885	201.176	191.466	165.057	133.017	148.551	97.7235
										1416.1	31.2187	61.5648	68.3515	104.224	127.492	100.831	1416.1	29.0858	199.334	195.068	160.941	133.794	144.459	91.911
										1417.07	30.1623	65.8439	68.2647	112.806	129.267	96.3452	1417.07	28.0805	200.437	187.462	161.705	137.498	140.402	94.2633
										1418.04	34.1889	67.2172	74.4708	105.903	128.631	93.8139	1418.04	26.1132	202.522	197.299	167.318	143.139	134.434	95.8932
										1419.01	29.7523	63.755	72.4489	106.741	129.442	105.292	1419.01	27.2891	195.516	191.651	156.973	139.585	142.966	90.8508
										1419.98	28.6998	67.0466	76.2112	108.529	122.517	96.4699	1419.98	26.7704	196.992	194.87	160.622	132.646	136.505	94.0581
										1420.95	32.7041	67.9128	68.8762	104.037	126.674	98.2569	1420.95	27.9358	205.762	201.523	150.275	136.307	152.683	92.9106
										1421.92	34.0033	63.4857	74.5476	114.948	135.148	97.6333	1421.92	29.0976	197.575	189.688	158.233	139.957	132.743	91.7658
										1422.89	28.5786	67.7241	77.3304	112.874	131.606	99.4248	1422.89	26.6574	201.924	191.357	163.306	139.291	150.818	93.8052
										1423.85	31.5675	61.4079	77.7194	102.666	133.37	100.268	1423.85	26.6261	203.798	195.738	155.919	134.33	146.803	91.3923
										1424.82	31.1967	64.2143	72.3609	108.302	125.074	97.7591	1424.82	28.5131	200.886	189.768	163.89	133.7	137.534	91.2897
										1425.79	33.1685	70.8361	75.6223	101.468	119.177	96.2031	1425.79	28.2387	204.659	187.62	149.809	144.065	138.801	90.8904
										1426.76	30.1098	63.0872	75.9913	106.101	122.829	99.4101	1426.76	28.437	201.879	194.232	166.321	141.946	143.858	88.0353
										1427.72	30.3955	65.3717	74.915	106.885	124.063	94.0016	1427.72	25.767	193.156	185.904	158.896	145.535	135.992	88.6095
										1428.69	32.3479	62.4091	71.9372	104.809	127.2	96.7102	1428.69	30.4899	202.377	203.139	161.978	140.063	144.827	90.7551
										1429.66	29.9729	66.6063	73.7427	107.522	124.173	96.5792	1429.66	27.3562	194.49	189.923	156.049	143.204	141.776	85.9221
										1430.63	31.2745	66.0661	72.2449	103.139	128.33	93.6332	1430.63	27.3295	200.194	189.738	159.224	145.44	144.49	86.1234
										1431.59	32.5852	61.2754	72.2005	103.551	131.101	99.7507	1431.59	26.6002	199.311	186.582	146.301	135.851	144.401	89.6331
										1432.56	26.9212	64.5729	73.1194	103.981	126.297	97.3342	1432.56	28.7254	199.226	192.199	157.634	133.894	139.117	87.0309
										1433.53	32.8885	65.9669	69.7636	108.205	128.137	98.2385	1433.53	27.763	194.958	193.25	154.239	133.358	145.697	86.7063
										1434.5	33.1995	65.9246	70.6674	102.444	135.643	94.3813	1434.5	27.2709	197.489	183.261	156.037	128.529	139.912	84.2316
										1435.46	28.8614	59.2394	80.0917	111.844	134.118	104.261	1435.46	27.2501	203.025	191.082	157.814	143.122	145.966	81.8925
										1436.43	30.1704	67.2558	67.2558	102.778	132.617	101.831	1436.43	29.602	204.42	191.347	159.614	142.09	148.721	85.68
										1437.4	31.8272	67.2538	73.4109	108.459	119.825	97.0918	1437.4	29.8379	197.783	191.342	160.083	136.876	148.716	83.6883
										1438.36	31.1896	63.0427	75.3668	104.755	126.559	87.691	1438.36	28.2033	196.807	193.015	161.636	134.144	133.195	84.8943
										1439.33	30.9074	69.3161	78.8114	99.7012	137.683	96.3778	1439.33	27.7739	199.782	189.527	160.471	134.834	131.985	83.6067
										1440.3	29.6369	66.1242	68.9785	101.803	124.637	98.9484	1440.3	29.2564	196.374	189.905	162.694	140.336	137.481	87.1983
										1441.26	32.0251	64.8128	75.7738	107.227	120.571	100.555	1441.26	27.4025	202.445	195.963	159.649	138.204	146.782	86.0676
										1442.23	29.7247	65.3657	73.9539	111.169	125.006	99.7185	1442.23	26.9574	200.2	195.811	158.882	136.934	139.32	88.3152
										1443.19	30.4058	70.6447	73.0313	107.399	136.039	108.354	1443.19	26.9691	199.142	187.494	157.519	143.676	143.199	86.3487
										1444.16	33.0776	67.7781	71.5966	97.3713	127.919	102.144	1444.16	29.116	201.998	197.415	159.422	141.284	142.238	87.6342
										1445.13	32.7403	64.9079	71.1123	106.43	132.202	96.8846	1445.13	27.204	196.824	188.614	164.179	136.02	141.27	91.9212
										1446.09	33.0782	62.5288	69.6886	108.351	130.308	92.5999	1446.09	25.7752	204.293	180.999	152.742	135.559	138.423	90.2133
										1447.06	30.4193	64.4681	78.7943	99.8061	124.161	95.0307	1447.06	25.3097	196.365	187.96	154.246	147.56	144.695	89.1093
										1448.02	32.1194	59.7459	75.0409	104.197	124.272	96.0715	1448.02	27.4831	202.85	197.687	156.295	141.478	137.655	86.6076
										1448.99	34.172	66.5254	69.8756	109.599	130.658	97.6344	1448.99	27.0409	204.841	200.246	149.802	135.922	144.059	93.0399
										1449.95	31.2073	63.7569	74.7825	110.256	125.596	92.5194	1449.95	29.961	204.597	193.284	162.988	130.869	139.978	95.0601
										1450.92	29.5781	65.7824	75.3856	108.037	129.164	97.9533	1450.92	26.1689	198.596	192.834	157.013	133.485	143.569	95.5044
										1451.88	29.9546	62.9864	65.3904	105.779	125.011	95.2008	1451.88	29.3295	203.864	195.402	162.514	140.397	137.512	98.2299
										1452.85	32.0019	66.8911	79.4031	99.1336	131.376	88.0653	1452.85	27.9114	203.85	193.262	158.325	144.851	140.52	99.4704
										1453.81	29.9948	64.9967	75.1073	103.032	127.105	97.7357	1453.81	28.406	194.316	188.346	162.732	133.364	138.178	98.9394
										1454.78	28.9935	65.0187	70.7982	109.328	136.78	100.659	1454.78	29.8605	201.125	195.73	157.971	145.449	143.523	103.885
										1455.74	33.3934	68.425	73.7255	106.974	127.695	93.0002	1455.74	29.1529	204.89	193.903	154.679	135.886	142.151	105.818
										1456.71	31.3956	67.9998	77.1629	107.063	127.319	92.1132	1456.71	30.8651	198.502	186.734	151.914	135.517	138.893	107.208
										1457.67	34.4719	67.5918	77.7306	107.181	122.148	97.5253	1457.67	29.2093	201.617	193.892	157.875	135.184	140.977	105.299
										1458.63	33.837	66.2239	70.091	107.312	123.747	102.961	1458.63	28.5198	200.315	201.862	158.551	132.448	143.082	108.182
										1459.6	31.5064	61.9481	77.4352	108.893	121.96	94.3741	1459.6	29.7642	194.75	189.716	157.29	140.835	140.351	104.102
										1460.56	33.9177	68.3199	76.0725	110.475	125.98	97.8767	1460.56	25.4383	197.11	197.691	153.599	134.217	140.516	106.114
										1461.53	31.5805	68.8853	72.281	104.298	127.098	99.9322	1461.53	29.1064	201.028	186.282	160.085	137.285	142.137	104.783
										1462.49	31.9572	61.1947	78.1932	102.477	135.503	98.5915	1462.49	25.4978	193.88	189.606	149.587	134.046	141.331	101.7
										1463.45	31.6513	68.0675	69.0399	108.422	125.439	101.615	1463.45	27.4701	199.34	190.589	158.5	135.649	140.997	98.4546
										1464.42	36.1096	59.8582	69.1046	109.01	123.61	98.3037	1464.42	28.9558	198.165	193.882	166.922	144.536	132.856	99.423
										1465.38	31.3673	63.8062	74.5217	93.5175	130.048	96.927	1465.38	28.4936	197.361	189.762	150.992	133.457	143.686	99.3624
										1466.34	30.7159	68.2576	78.4962	105.312	124.814	98.486	1466.34	28.7657	204.773	192.682	162.843	137.49	144.804	94.6344
										1467.31	30.4163	69.8159	80.0686	104.48	128.403	93.7389	1467.31	27.8287	201.734	185.915	157.696	133.285	139.632	93.4458
										1468.27	32.8693	66.0321	76.7928	110.543	125.705	89.5101	1468.27	28.6139	196.238	199.172	153.097	137.445	144.292	95.5263
										1469.23	33.2846	71.079	73.0398	101.471	126.962	98.04	1469.23	28.4316	202.354	184.707	161.276	148.531	132.354	91.3242
										1470.19	31.6379	63.8653	75.1646	105.623	128.222	100.219	1470.19	28.7394	195.919	190.614	156.716	141.486	140.504	92.2608
										1471.16	31.6948	64.9645	73.8233	104.829	121.562	97.4467	1471.16	29.0372	198.437	192.138	160.443	138.296	138.788	91.3932
										1472.12	30.0066	65.0388	68.4879	100.515	119.731	95.5874	1472.12	26.8531	202.803	188.415	156.192	144.859	138.947	83.9592
										1473.08	30.3658	65.5625	70.492	109.928	120.773	91.6889	1473.08	27.6053	203.096	181.8	149.857	136.054	137.533	84.1467
										1474.05	32.7816	67.535	70.4928	105.986	123.239	99.0842	1474.05	31.5492	202.901	189.69	147.887	139.507	137.042	82.8168
										1475.01	33.469	66.5435	69.9939	102.033	122.736	96.6113	1475.01	28.3426	193.814	174.689	152.804	132.594	146.889	82.8096
										1475.97	31.4055	66.065	74.9394	109.944	132.623	102.056	1475.97	28.8418	199.181	175.91	157.274	139.525	142.483	78.2427
										1476.93	31.7758	65.624	74.5054	106.577	124.34	96.7091	1476.93	28.8647	202.497	189.076	160.853	135.689	142.103	82.3014
										1477.89	32.1668	68.6817	74.6111	101.293	125.011	94.8697	1477.89	26.188	199.819	192.111	156.14	133.905	135.387	80.4909
										1478.85	31.5321	66.8263	77.2215	110.387	119.297	102.962	1478.85	26.483	196.42	188.896	152.958	138.603	145.038	78.1125
										1479.82	32.6309	67.9398	76.8662	103.149	120.506	97.1985	1479.82	26.2832	197.372	186.859	158.196	142.326	143.814	80.6352
										1480.78	30.5919	64.5608	72.0101	102.801	126.638	95.3513	1480.78	30.0456	196.066	187.922	149.483	133.095	141.04	79.4097
										1481.74	31.3136	64.6153	73.065	102.888	129.728	95.9289	1481.74	28.5799	196.828	193.25	160.544	133.207	145.136	79.1787
										1482.7	36.1966	63.1452	73.0893	105.905	123.804	94.9664	1482.7	24.6117	192.518	192.916	156.123	134.743	146.179	77.415
										1483.66	33.763	64.1446	79.062	105.913	117.35	98.4546	1483.66	26.6026	199.495	185.373	152.157	139.229	136.742	79.5096
										1484.62	29.2411	71.1136	71.1136	103.438	131.287	91.0055	1484.62	27.3514	198.919	175.446	153.665	130.292	137.254	73.998
										1485.58	32.0348	67.6511	74.1178	111.425	130.825	96.0049	1485.58	28.3538	195.79	191.015	153.707	144.256	131.323	82.6737
										1486.54	29.6095	69.6695	72.6553	99.0302	125.903	94.5514	1486.54	28.1166	191.69	184.326	155.263	137.846	142.325	76.2882
										1487.5	32.7585	63.2269	73.1839	99.0721	123.467	94.0936	1487.5	29.1242	193.166	186.395	153.338	136.411	139.398	79.0086
										1488.47	29.6323	59.2645	74.2051	104.086	125.501	98.6081	1488.47	26.8931	195.025	185.264	150.9	132.474	140.94	77.6913
										1489.43	34.5222	68.7455	75.7197	106.107	130.517	100.627	1489.43	29.8894	189.698	177.742	141.974	130.019	139.982	77.4135
										1490.39	33.8337	67.2687	75.7395	107.63	123.575	90.6881	1490.39	27.4058	192.737	187.356	148.988	130.053	136.53	77.1348
										1491.35	34.1919	67.7858	74.7637	100.682	125.105	92.2086	1491.35	25.9181	196.978	185.414	151.023	130.587	139.559	75.0627
										1492.31	31.0583	70.791	66.8028	108.181	120.644	93.7233	1492.31	25.4249	191.036	187.048	150.057	136.597	139.089	75.3774
										1493.27	30.7082	71.2869	73.2809	105.186	127.12	93.7198	1493.27	26.1717	195.814	186.642	141.078	131.607	137.589	75.225
										1494.23	32.0899	70.2589	71.2555	98.1632	127.562	88.1974	1494.23	28.1534	192.539	178.986	153.972	138.026	132.545	78.0321
										1495.19	32.7592	70.6963	70.6963	107.04	123.967	98.5765	1495.19	26.6355	188.192	180.026	149.358	136.414	141.89	74.2311
										1496.15	31.6787	62.1639	70.1208	105.927	129.301	90.0133	1496.15	26.3575	194.349	184.204	145.712	136.263	133.279	75.4917
										1497.11	33.3853	64.0879	75.0177	103.336	122.711	92.4059	1497.11	28.0695	191.568	186.004	156.991	127.182	138.112	76.7565
										1498.07	31.2801	59.5812	72.4905	96.323	117.673	85.3997	1498.07	30.2871	191.057	189.468	150.443	128.1	132.072	76.1151
										1499.02	33.3653	63.5529	69.5109	103.273	120.155	96.3223	1499.02	27.8044	195.226	188.673	163.351	134.057	131.078	75.0717
										1499.98	30.2516	67.5568	70.0405	102.329	122.198	88.9166	1499.98	28.8109	181.41	192.338	148.029	132.133	130.643	77.4915
										1500.94	34.7925	61.6325	68.591	102.39	124.756	91.4547	1500.94	26.5914	188.476	180.922	153.087	142.152	133.206	76.1958
										1501.9	32.3667	62.1481	74.5778	106.895	124.296	90.9849	1501.9	29.8311	194.499	185.748	161.088	140.206	133.743	74.5776
										1502.86	34.0978	67.5993	70.5816	105.375	124.76	96.9254	1502.86	26.3438	189.676	178.939	147.128	125.754	140.169	75.7509
										1503.82	32.3319	69.5311	72.511	103.8	121.183	89.8937	1503.82	28.0607	190.912	189.522	156.445	132.109	144.525	75.6894
										1504.78	34.7276	63.0058	69.9513	94.7567	125.515	94.7567	1504.78	27.7821	192.887	182.568	152.305	134.445	135.438	75.4581
										1505.74	30.5278	59.9653	68.8857	104.568	123.895	96.1427	1505.74	28.2481	194.07	176.823	157.099	126.869	135.294	76.2699
										1506.7	33.967	66.8447	72.7864	102	126.757	96.5534	1506.7	29.4611	195.484	184.986	152.505	137.65	135.175	75.0147
										1507.66	32.5547	68.2758	66.2968	106.867	127.151	95.4872	1507.66	28.4483	184.642	188.798	156.837	131.604	136.552	76.8846
										1508.61	34.5988	72.1633	78.0946	110.716	118.625	98.3596	1508.61	27.1848	190.986	182.286	148.775	134.936	126.533	73.5474
										1509.57	34.2045	65.1515	75.0229	108.092	121.912	95.2593	1509.57	29.6143	185.188	172.553	142.642	135.239	138.2	73.4436
										1510.53	31.7258	58.6237	74.8807	106.409	123.159	93.1082	1510.53	31.5287	192.522	184.443	149.761	138.923	152.717	76.7034
										1511.49	30.9681	59.97	74.2252	94.3791	126.822	90.4466	1511.49	26.5441	192.297	184.039	150.908	133.212	129.771	75.2082
										1512.45	30.5593	63.2768	75.5397	98.594	126.063	94.1794	1512.45	27.9595	192.479	171.093	151.079	133.421	134.892	75.4905
										1513.4	34.2774	63.6579	71.0031	100.384	128.295	94.5076	1513.4	28.6461	193.716	182.943	157.676	136.62	129.275	78.1524
										1514.36	32.1828	64.5612	71.4086	100.266	126.188	94.3963	1514.36	29.5906	189.184	178.424	150.643	139.883	132.057	76.4463
										1515.32	32.5002	67.9328	71.3539	104.098	118.76	97.2563	1515.32	28.8348	194.708	178.287	146.618	133.911	135.377	72.429
										1516.28	35.5543	60.0712	71.7924	98.6536	110.863	90.351	1516.28	29.5472	192.814	186.758	149.445	140.655	131.375	76.9206
										1517.23	33.1278	68.3047	73.6715	104.897	127.827	94.1629	1517.23	27.8098	186.765	181.886	148.319	126.364	138.561	74.0619
										1518.19	34.4399	68.1978	69.6591	106.194	124.217	92.5541	1518.19	26.0613	189.395	187.057	146.625	129.576	130.063	77.4531
										1519.15	29.263	67.5674	73.4006	101.108	125.413	86.5252	1519.15	29.1658	191.716	178.883	148.259	130.274	134.163	73.4979
										1520.1	32.2463	67.8871	71.2815	98.9212	122.197	96.0118	1520.1	27.3973	188.532	177.67	155.655	132.865	136.744	75.3546
										1521.06	34.1987	59.0134	67.7203	105.45	120.445	91.9061	1521.06	27.5719	186.714	171.042	152.854	135.441	130.12	74.7342
										1522.02	30.4077	64.1939	74.3298	104.737	123.079	88.8096	1522.02	30.6489	191.327	182.253	148.66	131.766	135.628	71.5302
										1522.97	34.7382	66.971	67.4528	99.252	117.561	89.6158	1522.97	27.7038	190.217	179.232	146.469	130.569	130.569	77.7633
										1523.93	35.7008	59.1806	73.6149	102.965	120.286	91.8984	1523.93	27.9063	187.838	185.914	148.673	132.314	124.616	75.4914
										1524.89	31.9599	63.4392	71.6094	100.445	111.98	89.8722	1524.89	27.8748	187.626	167.634	147.064	137.452	136.49	76.4154
										1525.84	32.597	68.6506	71.051	105.136	123.379	93.6145	1525.84	27.1242	196.062	180.892	147.383	124.339	135.381	71.8671
										1526.8	32.8924	60.8942	68.5659	98.7733	119.87	93.499	1526.8	28.2894	186.998	177.217	146.721	133.296	137.132	73.9362
										1527.76	33.5152	68.4668	70.8607	103.418	116.346	92.4062	1527.76	29.6849	189.6	181.94	146.988	137.412	131.188	73.1112
										1528.71	33.4627	64.5351	77.4421	99.4319	119.988	95.6076	1528.71	28.9213	180.316	177.83	152.972	121.9	132.895	70.4151
										1529.67	31.4073	62.5282	73.0291	101.668	115.987	93.5537	1529.67	30.0709	191.88	174.888	152.263	136.035	134.603	78.7569
										1530.62	33.035	64.3539	71.0276	103.92	121.557	93.4323	1530.62	28.3634	193.729	180.763	146.822	132.045	131.568	77.2248
										1531.58	30	67.143	65.7144	96.1907	111.429	94.2859	1531.58	30.0001	189.334	173.334	160.953	130	135.715	72.7146
										1532.53	35.632	64.2232	71.3591	100.378	122.738	90.3882	1532.53	30.2087	194.668	186.485	149.854	127.495	136.058	73.0716
										1533.49	30.602	65.1006	68.4269	99.3141	122.598	85.0585	1533.49	28.2736	188.364	187.794	142.556	123.073	142.081	74.9844
										1534.44	31.8849	58.3607	70.2227	102.962	122.89	83.5081	1534.44	29.1804	184.287	178.024	140.92	129.532	131.905	72.5952
										1535.4	30.4991	65.3552	68.6704	100.874	113.188	87.6139	1535.4	29.8361	187.541	183.753	154.864	131.184	130.237	73.4535
										1536.35	32.4209	62.3842	71.8364	99.7202	118.625	90.7407	1536.35	30.9558	195.092	185.262	150.762	118.152	133.748	79.6815
										1537.31	32.3567	62.7325	68.8642	99.9946	121.692	90.5612	1537.31	30.6588	191.31	175.085	148.105	132.068	135.37	74.8545
										1538.26	32.9633	63.5722	73.9321	104.07	121.023	94.181	1538.26	28.9607	190.811	178.944	146.922	121.964	136.092	75.0153
										1539.22	31.2783	62.0863	75.2561	95.4811	124.173	95.0108	1539.22	26.5748	195.666	173.089	154.745	129.346	126.995	76.0557
										1540.17	31.5797	65.7911	71.4303	91.1676	118.424	93.5173	1540.17	26.7863	191.358	170.681	146.62	130.172	124.533	77.8215
										1541.13	34.18	69.0174	72.3039	105.169	121.602	91.0842	1541.13	30.2831	188.741	178.788	149.303	135.687	136.157	73.6656
										1542.08	35.1211	61.8956	70.8048	97.0636	123.791	91.9056	1542.08	31.1822	192.439	180.06	143.016	136.921	129.418	72.1647
										1543.04	32.4374	70.679	69.2748	98.2953	122.167	93.1465	1543.04	29.9567	192.846	175.995	148.379	134.337	135.273	77.6532
										1543.99	34.0034	63.9899	72.3974	104.626	119.572	94.8172	1543.99	31.2944	184.964	181.227	147.13	125.644	132.651	77.3484
										1544.94	34.9107	69.4485	69.4485	103.474	116.058	90.4229	1544.94	31.9276	191.659	184.202	148.685	133.77	134.702	74.529
										1545.9	30.29	66.5356	73.9801	98.6401	125.627	87.008	1545.9	29.5455	186.3	188.719	144.238	125.627	134.467	75.7947
										1546.85	30.5777	62.7354	72.0295	93.8707	125.935	94.8001	1546.85	29.5088	192.574	177.704	150.1	128.724	135.23	75.9795
										1547.81	34.4534	65.9352	73.8289	105.403	120.262	91.4735	1547.81	29.9494	186.476	180.904	148.586	132.799	131.406	78.0078
										1548.76	35.0844	65.8991	67.7555	96.9924	117.412	88.639	1548.76	31.5573	188.973	174.865	144.328	134.583	136.903	77.9652
										1549.71	32.4717	61.6962	76.0765	96.0234	116.898	94.6318	1549.71	31.5439	187.965	176.275	143.339	136.381	137.773	74.0355
										1550.67	35.382	66.3122	70.4857	100.164	122.886	94.1355	1550.67	31.9968	189.94	172.134	141.435	130.77	132.624	74.01
										1551.62	38.6169	61.6572	75.1013	99.6715	118.679	93.6448	1551.62	31.2922	184.508	172.084	151.593	125.169	133.05	75.1014
										1552.57	33.7383	60.7105	74.1502	104.737	125.592	90.3706	1552.57	31.2821	191.678	179.073	161.277	123.275	130.226	75.6333
										1553.53	31.7756	70.4065	69.4801	98.6617	122.748	92.1769	1553.53	28.7185	188.06	178.981	142.666	132.939	135.255	75.4554
										1554.48	36.9326	63.8684	75.9016	101.819	121.72	94.877	1554.48	31.4714	191.05	175.87	145.324	129.125	129.125	75.1149
										1555.43	32.0365	71.6546	73.9661	103.09	122.969	87.8347	1555.43	30.0487	184.176	175.299	147.008	124.355	138.686	75.8613
										1556.38	35.2282	62.792	71.5644	99.2668	119.582	92.3412	1556.38	32.0885	188.93	172.124	147.746	128.816	135.28	74.658
										1557.34	35.834	65.027	72.4059	98.2322	119.908	96.8487	1557.34	30.2076	188.348	179.678	152.652	131.437	123.136	76.3722
										1558.29	34.1919	62.209	70.5036	102.299	120.271	87.5535	1558.29	32.7174	182.111	173.264	152.527	124.418	130.409	75.6186
										1559.24	32.8869	63.563	69.5508	100.411	121.138	93.0415	1559.24	33.1633	191.61	178.345	140.483	130.35	134.496	75.1701
										1560.19	35.1397	66.3188	67.7004	104.544	114.676	90.2672	1560.19	31.5475	190.851	179.429	151.52	132.177	137.704	76.1283
										1561.15	34.8229	67.2506	69.5537	99.0335	124.828	90.7423	1561.15	27.6373	187.565	184.617	148.781	135.423	135.883	73.7913
										1562.1	35.8056	64.0538	73.2701	99.5368	117.048	89.3988	1562.1	33.1789	190.41	175.111	149.766	129.029	135.941	77.2791
										1563.05	31.6343	65.9431	70.5545	100.529	118.052	98.2229	1563.05	32.0493	188.883	180.767	148.948	135.114	128.658	75.6732
										1564	36.8328	63.6959	68.7731	106.621	121.853	88.6204	1564	30.9248	194.596	186.842	150.008	131.546	126.469	76.0197
										1564.95	32.9887	66.0698	69.766	101.184	121.513	90.5572	1564.95	31.6488	187.952	169.656	149.697	126.133	130.753	75.8184
										1565.91	36.9029	61.9672	71.2161	99.8875	115.148	95.263	1565.91	30.5211	192.376	190.526	148.906	131.334	134.571	74.6382
										1566.86	38.2224	65.7092	70.3366	95.3246	126.791	91.6227	1566.86	31.6977	188.243	172.88	153.63	123.089	135.583	79.6839
										1567.81	35.6438	69.8988	74.5279	99.5248	121.744	92.5812	1567.81	34.4865	188.31	188.495	146.278	129.614	129.151	74.0187
										1568.76	38.2417	62.0386	70.3721	100.465	118.521	96.2987	1568.76	33.3342	190.746	180.005	147.226	129.633	132.411	76.2519
										1569.71	39.217	70.8407	67.1366	94.4542	128.717	92.6022	1569.71	31.4847	187.056	174.462	145.385	132.421	132.884	72.6465
										1570.66	31.7668	69.4608	74.5546	100.95	122.714	92.6144	1570.66	33.5727	184.303	175.597	151.425	126.882	140.311	76.407
										1571.61	38.5828	67.161	74.1086	102.363	119.037	83.3722	1571.61	33.1173	186.568	175.638	139.88	119.5	128.764	75.8688
										1572.56	36.6484	62.5478	67.6443	89.4202	122.316	92.6635	1572.56	35.4438	188.107	174.578	145.018	124.632	129.729	77.4204
										1573.51	38.9309	69.056	70.9099	106.133	125.135	89.4484	1573.51	29.1982	190.762	185.014	145.064	128.379	129.306	72.3003
										1574.46	36.9969	66.7613	76.4974	100.606	119.15	91.7968	1574.46	35.0033	189.342	181.368	155.313	127.496	133.986	74.8284
										1575.41	33.7671	61.2261	73.2858	102.971	119.669	94.1583	1575.41	36.4109	177.927	186.646	145.644	122.452	132.193	76.95
										1576.36	37.0408	63.1272	70.0898	103.046	115.578	92.37	1576.36	34.3486	190.496	178.242	146.214	127.183	136.466	75.6135
										1577.31	39.3576	65.5186	72.024	97.1163	110.127	93.3989	1577.31	34.618	189.4	183.266	155.2	121.744	134.755	77.2284
										1578.27	37.1314	61.8858	71.6572	96.7838	124.237	87.9429	1578.27	34.898	191.148	179.794	145.641	135.404	129.821	75.9381
										1579.22	36.8582	65.7016	70.3613	105.775	118.356	93.1938	1579.22	35.4136	192.166	168.867	148.644	131.403	135.131	78.9816
										1580.17	35.5947	63.4454	76.5077	93.3021	119.427	90.0365	1580.17	36.3878	192.389	178.394	148.817	127.824	126.424	73.8951
										1581.11	37.9044	69.5537	71.4209	103.164	121.836	95.6947	1581.11	35.9438	186.348	182.24	148.443	126.97	137.24	75.6222
										1582.07	37.5773	64.4182	74.6878	97.0941	119.034	86.3577	1582.07	36.1769	190.08	165.807	150.309	127.436	124.168	77.0217
										1583.01	39.1911	66.2516	71.8503	98.9108	119.906	85.8471	1583.01	37.5581	185.691	178.039	145.1	128.304	127.371	78.6621
										1583.96	39.8184	65.7424	75.5338	100.712	123.092	91.3865	1583.96	35.9019	185.571	174.567	145.472	127.755	132.883	79.1706
										1584.91	38.4997	68.9825	72.7113	97.8806	120.253	92.2874	1584.91	37.0548	187.558	170.778	148.219	125.846	127.245	77.3256
										1585.86	41.4485	66.2058	67.6045	97.4438	124.952	96.045	1585.86	39.6302	185.749	176.425	145	128.682	132.412	78.468
										1586.81	42.7961	66.7377	70.9379	97.5397	115.274	92.406	1586.81	36.6357	185.745	169.878	145.143	130.208	135.342	75.3249
										1587.76	42.5281	65.8952	71.9707	100.479	120.574	80.8502	1587.76	37.1537	189.367	168.243	150.951	121.976	127.584	77.532
										1588.71	41.6029	64.1124	72.068	96.8706	124.013	89.851	1588.71	37.438	189.81	181.948	145.54	127.289	126.821	77.0754
										1589.66	39.6787	68.8637	75.4222	101.656	118.521	89.9445	1589.66	37.4768	183.074	170.145	143.349	128.358	121.331	75.4689
										1590.61	42.9915	67.0424	76.8878	101.736	117.676	91.4215	1590.61	39.3815	189.594	174.404	139.242	126.584	130.803	80.3103
										1591.55	44.9992	60.5307	67.0999	101.354	124.815	89.6229	1591.55	40.1191	180.56	170.424	159.069	120.592	132.323	79.1121
										1592.51	47.0283	61.0758	69.0626	98.6609	118.393	90.674	1592.51	41.1087	186.234	175.522	143.763	130.608	133.427	80.4792
										1593.45	43.812	69.1769	69.6475	101.177	119.53	88.9417	1593.45	37.412	187.86	174.307	140.236	121.413	137.413	77.2239
										1594.4	46.1957	66.9367	66.4653	99.9337	114.075	84.378	1594.4	42.6604	185.16	178.75	142.358	127.274	121.617	81.3141
										1595.35	42.9474	65.6009	69.8485	96.2776	119.875	92.974	1595.35	38.4639	182.55	174.81	146.776	126.482	130.258	79.4289
										1596.3	40.9786	68.4551	72.7041	97.7256	111.889	89.6998	1596.3	40.601	187.331	180.533	141.159	132.661	135.022	75.0645
										1597.24	43.618	60.4232	74.5849	100.548	125.095	85.9143	1597.24	41.777	188.256	178.249	148.226	127.927	126.511	79.4472
										1598.19	46.9201	59.9482	72.6932	97.2389	117.536	97.2389	1598.19	41.0669	182.394	169.554	139.722	130.281	129.337	78.1686
										1599.14	46.2678	63.2641	67.0411	98.201	118.03	91.5914	1599.14	43.199	181.294	175.629	153.439	117.558	131.249	75.9171
										1600.09	46.284	65.6477	72.2597	100.125	113.821	94.9294	1600.09	41.0889	187.025	178.335	138.38	127.517	127.989	80.9025
										1601.04	46.6289	65.1954	69.4473	100.628	115.745	90.7067	1601.04	43.4636	184.815	172.721	149.288	124.722	127.556	77.1006
										1601.98	43.9909	68.5144	73.2395	99.2278	121.908	83.1623	1601.98	43.7075	185.792	179.177	150.259	122.381	127.579	79.0986
										1602.93	46.3126	67.106	69.9415	102.549	118.617	88.372	1602.93	43.7134	179.58	165.969	143.664	127.596	134.212	77.2665
										1603.88	47.9811	72.799	67.5991	99.744	115.344	89.8169	1603.88	45.1448	182.659	178.499	147.016	126.216	123.853	80.9769
										1604.82	49.333	64.3268	79.9356	103.585	119.667	92.2333	1604.82	46.8261	191.278	166.114	140.005	131.965	122.032	77.7597
										1605.77	49.0542	65.8076	71.9532	101.757	121.628	95.1233	1605.77	48.2563	186.3	171.558	151.891	125.901	133.451	78.9018
										1606.72	50.1287	67.6909	74.3225	97.139	124.937	93.2787	1606.72	47.1061	176.864	168.661	147.203	123.669	130.745	81.3714
										1607.67	53.443	69.0908	70.1792	93.0015	116.612	88.1889	1607.67	45.5581	182.478	170.524	142.536	128.772	125.185	80.3142
										1608.61	51.9	69.6432	71.4515	98.0157	120.632	85.8411	1608.61	47.1693	178.749	180.444	140.55	122.255	134.326	78.1728
										1609.56	51.5869	71.3669	69.0548	102.085	115.076	85.2925	1609.56	49.1121	186.073	176.148	145.186	126.441	127.3	80.1675
										1610.5	53.7484	71.671	65.633	94.4473	123.603	86.1533	1610.5	47.52	189.954	171.093	146.001	121.726	121.786	81.4977
										1611.45	54.7509	65.7364	64.6429	96.1342	120.972	93.2877	1611.45	48.378	185.505	175.401	136.371	126.722	133.203	78.3066
										1612.4	47.668	65.5987	70.9344	93.3893	117.784	89.9963	1612.4	49.2588	188.598	175.025	139.993	122.7	132.25	78.5907
										1613.34	54.0199	65.5643	73.4335	94.1921	114.782	84.8009	1613.34	49.0229	179.397	177.102	147.109	132.633	127.081	78.8505
										1614.29	50.5336	64.0516	71.5434	100.291	111.403	89.4512	1614.29	48.7051	182.385	174.221	145.656	127.538	126.735	80.3025
										1615.24	55.4942	64.7468	68.7507	100.913	121.682	89.1111	1615.24	49.1438	184.037	171.139	143.231	128.175	122.325	79.9581
										1616.18	52.3417	67.336	66.0104	103.598	119.356	90.2001	1616.18	48.2408	184.192	175.645	146.158	124.154	131.843	82.6332
										1617.13	52.5016	66.7843	70.5704	95.8792	112.633	85.9793	1617.13	48.685	183.642	165.566	148.105	130.269	123.156	77.4933
										1618.07	52.7843	62.5708	71.8381	92.1524	111.761	91.2675	1618.07	49.0609	180.35	169.814	145.823	125.759	119.515	78.2877
										1619.02	57.2063	67.7427	70.9027	98.1583	120.687	88.3712	1619.02	48.303	184.676	172.97	142.337	131.939	123.407	75.4824
										1619.96	53.0302	65.5094	72.1158	94.9607	113.818	89.0175	1619.96	49.2729	183.015	169.466	144.027	123.029	128.077	81.2949
										1620.91	58.2827	67.8887	69.5421	99.6966	115.508	80.0088	1620.91	51.397	180.334	163.68	142.365	117.78	130.217	78.0423
										1621.85	54.8383	68.5631	70.8687	93.1968	119.173	90.2276	1621.85	51.6565	181.927	164.227	143.489	119.264	127.82	75.7707
										1622.8	56.2698	67.9733	68.2289	99.6742	117.904	90.1583	1622.8	50.3325	180.802	167.118	140.949	127.194	130.697	78.09
										1623.74	53.7244	66.5897	69.9977	94.1049	115.016	93.3578	1623.74	46.8884	178.25	175.775	135.588	121.823	132.191	79.3524
										1624.69	56.1953	65.7396	69.3102	97.51	117.834	95.5292	1624.69	52.5205	181.398	169.923	140.502	130.34	125.739	75.9759
										1625.63	57.2645	65.1737	65.4627	97.3162	114.896	86.5006	1625.63	49.1108	179.55	166.729	145.663	127.689	121.598	80.3784
										1626.57	52.641	67.4628	71.6951	98.9798	112.296	93.0124	1626.57	50.3065	182.928	167.73	145.045	124.164	130.244	78.675
										1627.52	55.9379	67.0297	71.7974	96.4558	110.574	86.6121	1627.52	50.6795	177.892	166.476	139.823	124.237	127.944	77.5446
										1628.46	55.4833	62.0583	71.0099	97.8795	115.66	89.5418	1628.46	52.8535	181.628	168.17	141.596	121.95	126.863	78.7404
										1629.41	57.0344	67.5874	65.4882	98.196	115.429	90.2629	1629.41	54.021	181.274	176.32	142.864	123.627	123.315	76.8237
										1630.35	55.9464	62.9476	71.0911	100.34	120.73	91.9237	1630.35	47.8055	178.663	174.359	140.464	122.131	124.877	78.1167
										1631.3	55.8182	69.5501	68.0894	97.4194	119.178	91.8936	1631.3	50.1945	179.708	171.766	135.76	127.437	124.006	76.2573
										1632.24	54.383	64.6257	68.1285	96.6944	116.47	91.4565	1632.24	52.7585	178.232	168.892	145.447	122.073	124.126	76.2567
										1633.18	54.7334	65.9936	67.9775	93.8865	117.249	88.7523	1633.18	50.2975	184.699	162.596	139.971	125.459	129.214	77.1186
										1634.13	56.8469	71.2452	70.8579	100.079	116.448	89.097	1634.13	50.7625	178.338	168.907	142.71	121.992	126.83	78.1815
										1635.07	52.6576	63.3721	71.2095	93.3017	116.519	90.6644	1635.07	49.0603	185.697	169.245	142.717	125.646	124.35	76.9329
										1636.02	55.1907	67.1005	63.0786	95.3716	121.886	90.2298	1636.02	51.475	178.731	162.113	135.789	125.205	128.533	78.0951
										1636.96	56.754	67.4324	70.7262	97.2866	114.651	94.2119	1636.96	49.2094	179.046	167.394	144.196	125.761	120.802	79.1229
										1637.9	51.7425	63.8475	71.155	98.7903	112.582	93.3485	1637.9	48.3888	178.055	162.903	140.562	123.682	128.281	76.242
										1638.84	54.1164	68.9227	68.2883	95.4473	120.577	87.097	1638.84	48.4376	178.978	165.685	141.28	121.882	127.495	78.5766
										1639.79	53.5584	68.4675	71.5084	97.5161	117.966	83.2657	1639.79	48.1356	181.17	164.594	136.828	121.857	127.623	77.3526
										1640.73	52.9085	65.4242	67.479	96.4439	117.184	92.5542	1640.73	47.7769	181.31	166.672	137.147	117.777	125.476	78.1287
										1641.67	56.1185	62.5897	71.3624	92.6089	115.985	87.2551	1641.67	49.1647	178.855	162.802	138.839	122.423	123.624	78.033
										1642.62	53.481	60.5527	68.6272	94.0408	114.051	84.8535	1642.62	47.196	174.432	166.474	136.523	120.566	122.439	77.2713
										1643.56	53.5948	66.7193	70.1539	98.6785	115.585	84.6867	1643.56	50.16	180.761	169.312	140.437	120.081	125.92	77.6295
										1644.5	55.0108	62.3183	69.7887	96.6944	114.099	89.385	1644.5	49.3782	178.469	169.07	142.771	120.885	123.597	76.653
										1645.44	51.5192	65.6878	69.5522	89.4352	113.27	85.2946	1645.44	48.2546	179.452	168.865	146.37	122.042	119.629	76.2426
										1646.39	52	67.0763	67.3576	97.2237	117.063	86.2518	1646.39	47.95	180.541	174.389	140.419	121.85	125.904	77.0115
										1647.33	54.0538	63.6332	71.0583	94.4393	115.651	84.6468	1647.33	47.1762	180.451	168.058	137.221	124.687	125.635	76.0488
										1648.27	52.3019	63.2056	68.0283	95.1478	116.786	83.0992	1648.27	45.4541	179.272	172.01	138.715	123.705	121.082	76.3227
										1649.21	51.2832	65.6405	68.1302	99.8154	110.807	86.1541	1649.21	47.6225	178.68	169.142	144.079	122.977	126.221	76.5549
										1650.15	51.8804	68.0312	69.9335	93.5451	118.334	85.3704	1650.15	45.8534	178.401	170.576	136.929	120.215	125.793	75.2793
										1651.09	52.7316	63.6301	71.4601	95.9206	116.641	86.9363	1651.09	44.2959	176.296	168.182	137.888	124.086	116.495	74.5863
										1652.04	50.9528	65.6212	70.037	93.6267	118.869	91.3871	1652.04	45.7195	176.961	165.021	136.558	121.263	126.87	73.4451
										1652.98	51.5701	63.7462	70.2582	95.0039	116.011	89.2219	1652.98	45.6609	179.017	171.938	139.111	124.594	123.222	72.7635
										1653.92	51.5808	66.6252	69.0597	94.5215	111.501	85.6393	1653.92	46.5575	176.538	164.276	142.727	125.819	123.644	74.0877
										1654.86	50.8126	64.5189	66.3791	96.4812	115.191	89.5316	1654.86	44.8274	179.471	170.299	138.657	116.815	121.376	73.8351
										1655.8	50.1073	62.7336	65.5605	94.114	114.919	83.8323	1655.8	46.4813	183.369	164.808	140.57	120.48	119.393	74.088
										1656.74	52.5457	64.2565	69.8755	96.3673	114.847	85.2716	1656.74	45.0904	177.616	165.29	141.174	119.256	125.884	75.087
										1657.68	52.7492	63.8628	67.6586	99.6736	117.323	82.9611	1657.68	45.062	177.669	167.44	134.833	119.824	123.527	72.2625
										1658.62	50.4737	62.6507	67.5072	96.4617	115.531	85.7011	1658.62	43.2507	178.112	166.3	139.651	119.266	120.654	72.8625
										1659.56	50.8855	65.917	73.0734	100.263	114.509	89.342	1659.56	42.8627	176.299	167.44	138.314	123.039	118.639	74.7624
										1660.51	49.5284	66.3068	69.9579	94.804	112.281	86.2797	1660.51	43.5016	174.171	164.988	139.641	125.741	116.982	74.5209
										1661.45	49.6923	61.4337	70.5672	89.7702	113.468	88.0004	1661.45	42.5789	176.545	167.166	141.679	126.126	121.475	73.4349
										1662.39	49.759	63.8642	68.3517	93.9392	116.371	88.5187	1662.39	41.5966	179.209	167.955	133.167	123.938	123.869	72.999
										1663.33	49.0166	64.7767	69.2802	93.9113	114.889	84.1067	1663.33	43.1748	180.846	164.662	136.006	122.489	121.675	71.952
										1664.26	47.4188	65.11	67.1768	90.4997	110.063	91.1322	1664.26	40.9466	175.581	167.538	136.976	123.577	124.187	71.6703
										1665.21	46.8961	64.6276	66.5982	92.6607	114.651	90.2356	1665.21	41.7898	175.952	170.888	131.176	119.44	124.937	72.0906
										1666.15	45.8158	62.6833	70.2849	93.3752	114.126	86.3791	1666.15	39.6678	175.369	162.57	139.304	120.968	123.737	71.3262
										1667.09	48.6852	66.5056	67.4278	94.701	115.879	87.683	1667.09	40.8201	177.13	163.278	144.149	116.814	124.815	73.3488
										1668.03	47.5419	65.2225	66.7724	89.7157	112.581	92.1141	1668.03	40.2483	175.907	160.811	137.886	119.484	121.254	71.6424
										1668.96	46.7832	63.7982	66.4326	96.6037	116.96	86.9152	1668.96	40.4845	175.936	162.763	138.723	117.955	121.672	71.5218
										1669.9	45.4205	64.7463	64.9577	95.7271	111.611	88.4551	1669.9	37.5511	175.368	169.482	138.336	119.608	120.501	72.6588
										1670.84	44.5808	64.7515	70.2015	92.3515	108.136	80.8947	1670.84	35.9314	176.646	165.782	135.502	120.744	125.374	71.9571
										1671.78	45.4754	61.7098	65.8862	94.5485	104.951	86.3246	1671.78	36.474	175.555	171.265	138.106	119.633	119.087	70.2321
										1672.72	45.1233	63.0435	67.9738	98.4682	115.613	88.6895	1672.72	38.4763	177.428	162.266	134.919	120.583	120.285	71.6259
										1673.66	44.2817	64.7212	67.9415	93.2378	112.377	87.8696	1673.66	37.4584	174.903	164.761	135.961	124.509	122.346	70.6158
										1674.6	44.5775	63.1311	67.5063	94.5341	113.182	83.7685	1674.6	38.559	175.335	165.766	138.998	121.908	125.01	71.7681
										1675.54	41.0378	63.3505	66.5268	96.9092	112.28	86.2792	1675.54	37.6874	175.293	164.5	128.159	118.768	120.999	72.615
										1676.48	45.7332	63.7822	71.1171	96.4587	114.727	86.7001	1676.48	37.7251	175.214	160.438	133.086	121.557	122.251	69.7344
										1677.42	44.6848	62.8638	67.9281	95.9162	110.817	85.7356	1677.42	36.81	180.606	164.626	134.497	117.835	118.421	68.4723
										1678.35	42.7564	61.5213	70.4146	96.9069	108.59	88.6331	1678.35	36.2161	180.531	162.2	140.097	121.166	124.479	69.7896
										1679.29	42.6284	65.2547	66.3591	95.3403	115.387	84.3067	1679.29	36.5705	176.094	163.023	141.629	125.837	116.552	69.543
										1680.23	43.6826	59.9277	70.023	93.6205	114.826	81.2453	1680.23	35.1422	176.352	161.939	132.23	120.391	120.493	70.2351
										1681.17	42.9306	60.2623	67.971	94.211	111.61	87.4103	1681.17	35.5384	174.434	166.835	137.187	116.863	122.137	69.5679
										1682.11	41.5725	63.6177	65.9615	96.5171	109.012	85.3247	1682.11	34.3147	174.751	165.206	136.34	119.16	129.448	68.7855
										1683.05	40.2682	61.5956	70.2507	94.3739	112.84	83.2647	1683.05	32.6921	177.806	169.322	135.738	118.105	117.26	66.7095
										1683.98	43.6629	61.5974	66.1201	93.8932	112.113	81.3082	1683.98	33.651	176.042	167.412	135.774	120.142	118.223	70.3566
										1684.92	42.3209	66.3477	67.3863	95.4724	111.275	83.9075	1684.92	33.2396	177.025	161.426	137.117	120.031	120.522	69.1242
										1685.86	41.5853	64.5319	72.7411	93.8252	111.586	87.223	1685.86	34.4091	179.623	164.013	135.655	117.185	118.017	69.1815
										1686.8	43.5628	61.2603	71.9813	96.3952	111.737	84.9366	1686.8	33.3249	178.359	165.714	139.539	115.744	124.711	64.539
										1687.73	39.8779	63.9816	67.0337	100.652	113.105	82.287	1687.73	33.6409	173.116	164.713	132.026	122.149	118.373	68.2311
										1688.67	44.1459	62.7389	64.684	92.5408	112.593	85.5345	1688.67	33.1819	176.534	166.25	136.219	114.866	118.923	69.1656
										1689.61	41.0936	68.1518	67.1126	93.428	106.039	86.4594	1689.61	32.9314	175.329	169.202	134.729	119.737	115.578	66.9435
										1690.55	40.6928	63.0364	67.1323	93.143	114.752	85.7564	1690.55	33.2311	175.647	164.216	136.543	119.541	121.692	67.8489
										1691.48	39.6688	60.8574	69.0052	93.1891	116.606	88.4734	1691.48	32.3941	175.425	166.199	134.744	122.906	124.193	67.2504
										1692.42	42.0799	65.444	65.2308	92.4218	108.131	84.6139	1692.42	31.7107	175.062	167.908	136.836	118.608	126.109	68.0397
										1693.36	39.6334	66.1736	67.1096	93.9237	114.481	80.5433	1693.36	33.9596	174.144	159.05	140.046	116.065	120.415	67.9938
										1694.29	38.9687	60.0281	66.648	90.8543	108.963	90.8257	1694.29	30.0946	172.462	162.821	143.688	113.987	118.181	65.0757
										1695.23	38.5993	67.1078	65.6321	91.8352	114.254	80.6425	1695.23	29.0348	172.084	165.122	134.064	119.828	117.451	64.5339
										1696.17	44.0588	63.6298	69.0176	89.0388	109.557	83.5788	1696.17	28.6846	176.439	163.171	139.043	121.045	122.35	65.3088
										1697.1	39.4486	63.7644	66.88	90.8279	110.233	89.5259	1697.1	30.9713	170.477	160.409	138.66	116.115	122.233	64.7142
										1698.04	37.753	66.8454	68.6654	95.6559	108.3	87.9427	1698.04	31.1859	168.686	165.124	135.727	116.413	125.252	63.7401
										1698.97	40.5668	62.4215	66.0388	94.8684	113.678	85.8882	1698.97	29.6424	169.662	161.925	138.839	116.927	120.053	64.6338
										1699.9	39.9909	56.68	62.9778	94.4667	107.062	86.8194	1699.9	25.8659	173.999	165.902	131.804	120.108	121.457	63.1578
										1700.84	34.0206	60.3011	69.3013	90.4517	114.302	81.4515	1700.84	28.5755	172.803	164.163	140.853	124.202	125.552	64.6662
										1701.78	35.9162	63.4609	66.1614	88.2152	111.619	85.5147	1701.78	31.2804	172.47	158.787	136.374	123.771	122.871	66.8364
										1702.72	42.5386	66.6212	68.872	96.7809	109.385	83.2766	1702.72	30.6097	173.395	166.013	136.393	113.886	120.188	64.6857
										1703.66	38.1423	62.1445	69.7999	92.316	115.282	79.707	1703.66	29.0458	173.284	159.234	138.249	121.137	116.183	65.3868
										1704.6	40.3826	59.0416	72.1119	89.2384	114.027	83.8301	1704.6	30.8729	180.1	161.53	132.506	114.478	123.041	61.3851
										1705.54	40.7513	62.2778	64.083	95.2219	111.017	88.9038	1705.54	29.785	169.865	161.381	133.581	116.432	121.848	66.4749
										1706.48	38.2848	63.7328	67.3488	93.1131	107.125	75.0329	1706.48	28.2504	172.124	153.682	136.506	114.809	115.713	64.9533
										1707.42	36.4424	65.189	62.0201	92.8038	112.723	86.0132	1707.42	29.1992	172.026	162.61	131.736	118.608	117.25	65.1891
										1708.36	38.0715	59.8266	67.9848	95.1787	112.855	87.927	1708.36	27.4205	172.953	160.988	134.61	121.466	117.387	66.0813
										1709.3	37.4618	63.041	64.4016	96.6024	103.405	80.2752	1709.3	26.9852	172.886	166.9	142.409	107.034	118.825	63.8121
										1710.24	38.1075	60.3369	67.1418	91.6394	105.249	83.0199	1710.24	28.127	166.766	165.495	136.552	113.415	127.932	67.3686
										1711.18	38.7516	62.1659	71.2412	92.1144	114.349	79.409	1711.18	28.3604	174.428	159.362	138.398	122.517	120.702	62.4834
										1712.12	34.0063	62.6551	69.9195	89.4425	104.879	84.9023	1712.12	26.5603	172.892	163.085	139.385	109.419	118.5	64.6983
										1713.05	37.2266	60.4534	66.817	100.453	106.816	84.5439	1713.05	24.9995	177.815	164.361	139.543	118.634	116.362	64.3626
										1713.99	38.5633	58.7327	68.2939	96.0667	106.083	80.1314	1713.99	29.1387	177.018	167.912	136.132	119.287	117.01	63.24
										1714.93	37.6787	68.4238	71.1607	95.3371	113.127	83.0209	1714.93	25.773	176.077	164.582	133.654	117.689	124.531	62.9499
										1715.87	37.7448	59.8615	64.8881	90.9347	109.67	84.9942	1715.87	26.5036	169.074	154.634	129.776	116.981	122.922	62.9232
										1716.81	36.5147	63.1458	64.061	97.0066	107.073	79.6186	1716.81	28.8274	171.5	156.674	130.41	107.073	124.461	63.8322
										1717.75	37.8323	67.3287	70.5349	95.7259	113.589	82.9014	1717.75	26.3361	168.734	161.589	133.741	121.833	118.627	65.8173
										1718.68	37.5419	60.9655	69.6748	90.3022	110.013	81.5929	1718.68	27.9616	174.554	161.719	133.849	119.181	120.097	64.4949
										1719.62	40.1443	55.9727	67.4425	95.4288	111.028	83.0414	1719.62	26.3805	172.139	160.026	126.627	119.745	118.827	63.7263
										1720.56	35.0405	63.8352	74.3979	96.4417	107.464	85.4198	1720.56	27.3252	173.779	162.022	134.559	121.7	120.322	62.6871
										1721.5	37.0014	63.8906	72.6239	90.0904	107.097	85.9536	1721.5	27.5787	173.378	157.382	135.136	121.806	124.564	62.8794
										1722.43	38.305	67.1371	67.1371	91.049	105.764	86.9104	1722.43	24.3717	173.085	160.026	137.953	115.421	115.881	64.2861
										1723.37	35.0824	65.2909	67.1301	91.9591	112.19	82.7632	1723.37	24.599	173.619	160.745	134.26	114.489	116.328	63.3138
										1724.31	36.998	63.8848	64.3444	83.6477	106.168	85.9457	1724.31	26.6569	165.824	158.103	141.098	116.739	121.335	63.4251
										1725.25	36.3436	63.406	68.9196	92.8117	107.974	83.163	1725.25	27.3381	176.25	160.629	130.488	120.839	124.055	60.9249
										1726.18	36.0277	64.3351	63.416	92.8264	111.667	79.0403	1726.18	26.6531	166.904	157.713	134.185	123.615	118.101	63.4161
										1727.12	35.7289	61.6175	66.6756	90.5869	106.681	81.8501	1727.12	26.9002	174	158.55	139.789	116.337	114.958	61.6635
										1728.06	34.4719	60.2913	63.513	87.9057	114.6	83.3033	1728.06	26.2337	172.13	160.531	133.009	109.997	114.139	63.375
										1728.99	36.4349	63.5654	70.4746	91.6631	107.324	87.5175	1728.99	26.4855	173.008	156.978	138.186	118.379	128.513	62.46
										1729.93	35.813	60.8405	63.606	94.0263	103.245	79.2771	1729.93	26.5025	175.884	152.286	132.282	119.837	119.837	64.0209
										1730.87	38.4139	58.1051	63.6389	84.8519	115.749	85.7742	1730.87	25.3634	168.966	161.218	136.04	123.127	115.288	65.4375
										1731.8	36.1715	54.4418	70.1284	94.5811	100.118	82.5855	1731.8	25.8368	170.707	157.605	127.8	122.725	115.343	63.1155
										1732.74	38.4462	62.3079	72.0002	88.6156	105.693	84.9233	1732.74	27.6924	169.108	155.816	134.77	114.462	128.77	60.6462
										1733.68	34.5702	61.8478	65.5402	93.2333	104.772	86.7716	1733.68	25.3853	169.112	160.62	140.311	112.618	121.849	58.9863
										1734.61	34.5524	61.3547	66.4292	93.1854	109.331	78.8847	1734.61	26.2949	172.9	160.906	132.397	115.79	118.558	64.0764
										1735.55	34.5169	58.9875	70.0476	88.4812	116.592	82.4903	1735.55	27.1896	168.852	157.423	135.487	108.297	119.818	60.1395
										1736.48	37.0511	60.7547	66.2779	94.3539	115.066	82.8473	1736.48	24.1638	162.197	152.071	127.953	113.225	117.827	64.4829
										1737.42	35.7238	66.6661	65.2868	88.7348	116.321	82.7579	1737.42	25.517	170.297	155.953	134.711	116.781	124.137	61.7925
										1738.36	39.8823	62.9479	68.9211	87.7595	111.652	82.2458	1738.36	27.5684	170.005	152.546	133.247	107.057	113.031	60.237
										1739.29	32.8003	62.4767	62.0174	90.4994	107.956	83.6086	1739.29	25.4961	167.401	162.807	130.007	118.981	121.738	62.4309
										1740.23	39.2328	63.8567	66.1537	84.5297	115.31	79.9357	1740.23	24.3483	170.162	160.974	139.198	112.553	115.769	62.7081
										1741.16	33.7634	64.7706	65.2299	86.8201	105.654	87.7389	1741.16	26.1838	170.516	163.534	127.704	118.516	114.841	59.3961
										1742.1	35.9998	66.5813	63.8262	92.2954	103.775	85.4077	1742.1	25.4845	168.795	152.815	137.754	115.714	119.387	57.3057
										1743.03	36.2941	62.402	64.6962	94.9796	106.451	75.2495	1743.03	26.3832	171.606	150.499	137.193	118.38	110.58	62.2185
										1743.97	34.6564	62.8033	70.138	84.8074	110.937	79.7648	1743.97	24.9838	173.466	151.094	130.191	118.73	123.315	59.961
										1744.9	34.6291	62.2957	62.7538	94.8178	106.269	86.1147	1744.9	23.819	172.229	164.167	134.669	115.888	121.385	57.1656
										1745.84	36.216	58.147	68.6776	90.6544	104.848	77.8346	1745.84	24.7239	165.925	153.105	134.608	114.463	119.499	61.3977
										1746.77	30.1262	59.9778	66.3876	86.5328	112.63	80.5808	1746.77	25.4105	170.868	157.133	131.859	112.63	119.956	59.8863
										1747.71	34.939	62.2765	64.566	87.9197	109.442	82.8827	1747.71	22.2089	166.864	158.255	134.169	118.142	119.974	62.7801
										1748.64	34.6228	64.1163	70.07	87.015	106.25	90.2208	1748.64	23.3566	168.168	161.206	132.354	112.661	116.783	60.1776
										1749.58	33.6608	63.6579	62.7419	88.3883	106.707	83.3506	1749.58	27.2492	167.617	161.938	132.811	119.53	122.736	59.4903
										1750.51	34.6152	58.1499	65.018	92.0326	112.637	85.1645	1750.51	24.7251	167.216	158.974	130.494	111.721	117.673	59.7525
										1751.44	32.9969	59.0374	69.1058	89.7003	109.837	82.3778	1751.44	22.8828	168.783	158.531	133.635	117.617	119.448	62.3325
										1752.38	34.5689	60.3585	70.4183	87.7942	110.657	80.9353	1752.38	24.4635	164.614	161.688	123.003	109.743	122.546	63.5136
										1753.31	36.1211	65.7578	64.3879	91.787	105.487	80.8273	1753.31	27.1708	168.23	158.184	133.342	116.446	108.683	59.0451
										1754.24	34.1424	56.9799	68.8317	90.2562	103.475	82.9627	1754.24	25.0711	164.284	155.714	131.738	112.592	112.136	62.2221
										1755.18	34.7105	67.3284	59.1398	95.0786	106.907	84.1605	1755.18	24.5658	169.231	149.942	132.382	114.185	121.009	61.005
										1756.11	34.645	57.212	69.4717	90.8127	108.067	76.7367	1756.11	23.6113	169.456	153.655	128.954	107.159	118.965	62.7969
										1757.05	35.5471	62.5702	71.185	92.4951	107.911	79.3463	1757.05	23.8039	165.766	162.864	133.755	118.793	114.712	61.6182
										1757.98	34.8809	58.4369	67.0439	81.5398	107.361	78.8218	1757.98	21.2909	165.798	153.295	126.84	106.002	114.609	55.5831
										1758.91	35.812	61.5731	64.7423	90.0959	112.733	80.1356	1758.91	23.7691	169.688	159.366	131.296	114.544	103.225	60.9846
										1759.85	34.2058	66.5113	59.272	95.4686	107.685	85.0621	1759.85	24.659	169.219	148.044	122.616	116.734	120.806	61.6248
										1760.78	33.2202	62.3726	66.4403	84.5193	105.31	83.6154	1760.78	25.3106	169.943	152.948	129.717	113.898	120.225	64.1352
										1761.71	35.0618	68.1382	59.5645	88.4443	108.75	78.5169	1761.71	22.5623	171.835	160.644	133.569	115.068	123.642	61.866
										1762.65	35.9399	55.396	67.5562	91.8764	108.09	83.7696	1762.65	23.4195	171.502	159.613	129.708	109.891	119.8	61.7463
										1763.58	35.8735	61.1379	61.5874	88.56	110.138	85.4132	1763.58	23.8258	168.669	162.555	133.065	109.689	118.679	60.0141
										1764.51	32.6799	61.0503	65.5393	92.9222	108.634	88.4332	1764.51	26.7096	170.402	156.217	126.59	114.918	109.98	63.1602
										1765.44	33.9027	60.9889	60.9889	86.102	107.179	78.9268	1765.44	21.5255	169.872	156.418	134.086	113.457	116.148	61.4823
										1766.38	30.4224	60.9343	64.9667	87.369	115.148	86.0248	1766.38	23.5224	169.182	154.845	126.349	106.187	115.596	59.0076
										1767.31	34.4572	63.5445	66.2295	88.1568	109.637	84.5769	1767.31	24.8361	162.352	150.717	134.249	116.797	112.322	57.8613
										1768.24	34.7072	61.6421	62.9822	97.3767	110.33	81.2961	1768.24	25.0142	167.595	155.802	131.771	114.351	116.584	60.972
										1769.17	34.6268	60.6081	61.945	88.6839	106.064	81.1079	1769.17	23.3965	166.85	152.234	122.107	115.868	119.434	62.97
										1770.1	36.7222	64.4639	62.6856	84.9146	108.922	82.6917	1770.1	25.5633	167.873	152.935	128.483	111.589	116.035	62.8191
										1771.04	32.3007	61.2293	61.2293	87.8508	108.261	76.3148	1771.04	24.6248	170.377	147.306	137.544	109.592	109.592	60.1644
										1771.97	34.7397	58.9334	62.4783	86.8493	109.448	82.4182	1771.97	22.377	168.381	162.355	129.831	110.334	122.298	59.421
										1772.9	32.8568	55.7946	65.9793	85.906	109.375	83.6919	1772.9	23.0264	170.395	151.974	128.416	109.375	120.003	62.304
										1773.83	32.5372	61.5329	67.7304	84.995	101.374	81.8963	1773.83	22.1342	165.209	155.824	129.706	108.457	115.54	62.9496
										1774.76	33.1484	57.0914	65.0576	89.3989	103.561	90.2841	1774.76	24.5626	169.592	149.766	133.213	117.723	119.051	62.2695
										1775.69	36.5411	61.9342	63.7037	87.5926	108.827	81.3992	1775.69	22.7829	170.407	146.873	136.698	116.79	109.712	60.5184
										1776.63	31.8772	61.0132	61.0132	98.5938	109.647	88.425	1776.63	23.6537	163.232	155.628	127.774	107.436	114.068	59.5542
										1777.56	30.9267	64.5043	65.3879	85.7111	106.918	80.4094	1777.56	25.8459	166.651	160.112	132.985	117.963	117.521	64.5483
										1778.49	36.1556	64.4533	68.8679	89.6166	109.482	79.0215	1778.49	23.6181	164.753	153.629	130.672	110.807	108.599	59.7297
										1779.42	34.8893	63.9563	65.7206	86.4512	105.418	84.2458	1779.42	24.2593	166.374	155.612	128.354	115.562	114.239	60.7365
										1780.35	29.6124	60.3706	68.3025	92.0982	107.521	75.3531	1780.35	23.1347	166.746	157.933	121.622	112.809	115.894	61.7367
										1781.28	31.4329	61.193	65.5953	85.8462	99.9338	85.8462	1781.28	21.7918	166.41	154.259	121.505	108.298	113.141	62.0733
										1782.21	35.4072	60.698	64.2168	89.2877	113.039	82.6901	1782.21	21.5522	163.973	161.862	127.114	119.637	113.479	60.0384
										1783.14	35.9939	59.3306	58.8911	83.5024	103.719	86.1393	1783.14	25.4902	171.048	154.347	130.967	116.024	123.056	60.9129
										1784.07	35.6585	61.041	68.5065	87.8288	99.6857	85.1939	1784.07	25.4703	165.294	156.335	133.061	112.86	111.543	59.4162
										1785	33.4778	61.4272	65.8149	85.1206	108.814	76.784	1785	24.5709	164.098	154.094	123.293	103.549	110.13	57.3906
										1785.93	35.5927	62.2434	64.8734	85.0367	103.885	85.0367	1785.93	24.5467	169.021	157.45	130.623	117.912	114.405	59.4381
										1786.86	32.4911	63.9311	62.6175	88.4527	110.347	85.3875	1786.86	24.7405	163.418	159.74	132.241	114.288	114.288	59.9025
										1787.79	33.9928	64.3106	64.7481	89.2474	104.559	81.3726	1787.79	23.1868	166.245	160.295	129.059	116.809	112.434	56.5671
										1788.72	34.5813	53.7738	61.6431	90.9345	104.487	82.628	1788.72	24.0452	167.354	152.141	134.216	112.357	112.357	59.9382
										1789.65	33.9529	59.8655	65.9832	86.084	106.185	81.2773	1789.65	24.0336	157.311	157.661	126.723	110.118	114.05	58.074
										1790.58	34.5526	57.6605	64.2128	88.6749	104.837	80.8121	1790.58	24.0252	164.42	157.606	124.931	113.137	106.585	60.0192
										1791.51	34.5438	62.0129	62.0129	86.9054	109.178	79.0446	1791.51	24.4558	162.107	159.312	126.646	114.855	110.924	62.3622
										1792.44	32.0942	63.3151	64.625	90.3877	104.361	79.908	1792.44	22.2694	164.706	152.306	127.067	117.024	111.784	58.2936
										1793.37	29.9559	57.2043	63.3178	90.8282	106.112	76.8547	1793.37	22.4887	165.238	151.962	126.199	108.295	113.099	60.654
										1794.3	31.4891	61.1439	65.9481	93.0261	100.014	76.4299	1794.3	22.2738	162.643	156.179	124.908	113.116	109.186	57.3879
										1795.23	30.8811	57.2195	63.7714	80.8062	104.83	80.3694	1795.23	21.8395	171.396	150.606	129.29	110.508	114.002	57.9183
										1796.16	33.63	62.4556	67.6967	87.7873	104.384	82.983	1796.16	22.7111	166.316	158.978	132.773	112.682	106.568	60.0099
										1797.09	31.7869	60.6919	65.4949	88.1998	106.975	83.3968	1797.09	21.8316	166.619	156.14	130.553	107.412	110.468	60.3864
										1798.02	33.6122	59.8035	60.24	91.2331	98.2174	82.0661	1798.02	24.2269	165.354	162.735	130.957	112.623	116.988	58.4067
										1798.94	31.7811	60.6809	66.7926	92.5493	103.9	78.143	1798.94	20.0815	168.335	150.523	128.347	113.94	117.433	60.3753
										1799.87	30.2711	65.0852	65.522	91.294	107.893	78.6264	1799.87	22.9327	161.621	156.205	129.297	104.835	110.514	61.4595
										1800.8	33.3645	62.5311	67.7785	89.2053	107.134	82.2088	1800.8	24.4877	165.642	148.326	130.747	108.446	113.693	57.4587
										1801.73	34.0192	63.0471	63.0471	88.4411	105.954	86.2519	1801.73	24.7372	162.522	149.562	124.781	113.397	116.9	59.3694
										1802.66	33.1347	61.7989	64.4286	87.2197	102.122	78.0156	1802.66	24.7633	173.037	153.226	132.802	113.079	118.338	62.5878
										1803.59	34.998	60.5228	62.2771	89.03	97.8014	83.3286	1803.59	25.2178	163.499	157.886	132.449	111.836	120.169	59.9967
										1804.52	30.7092	59.6637	65.8055	89.4955	111.869	77.2118	1804.52	23.9093	166.181	152.669	125.908	116.256	114.502	60.6726
										1805.44	31.0249	58.8024	67.5789	86.0096	111.023	75.4778	1805.44	24.5741	166.402	156.573	129.892	104.879	114.094	59.2413
										1806.37	32.5803	64.5459	64.546	86.5004	105.381	79.4749	1806.37	22.8326	163.868	149.993	127.336	111.089	114.163	61.1211
										1807.3	34.7691	61.0986	68.5711	87.0326	101.098	76.9227	1807.3	24.3955	167.736	162.109	130.109	105.934	110.769	58.4172
										1808.23	32.6602	62.9435	65.1443	86.7123	102.558	83.6312	1808.23	23.5488	162.156	165.15	122.806	111.362	112.682	59.4222
										1809.15	30.2357	63.4686	66.9946	91.2361	107.103	80.2172	1809.15	23.5803	162.903	155.498	132.226	112.392	110.189	61.8819
										1810.08	35.8254	61.3268	63.5328	89.5637	98.8289	80.7396	1810.08	26.0308	169.421	152.832	128.389	110.741	110.3	57.312
										1811.01	35.2314	65.3415	66.666	86.9748	101.986	80.7939	1811.01	22.0749	166.709	158.232	127.151	113.465	116.555	59.8668
										1811.94	34.0157	63.172	64.9391	82.6096	102.047	79.5173	1811.94	26.5057	161.685	150.199	127.228	114.416	113.533	58.7103
										1812.86	31.2613	62.3457	67.2095	84.0119	110.542	77.3794	1812.86	23.2138	163.602	158.473	127.344	108.773	115.406	62.3457
										1813.79	35.3375	65.0954	67.7524	94.7648	103.178	82.3656	1813.79	23.4698	164.2	149.852	131.076	114.249	109.378	58.9845
										1814.72	33.8563	66.559	65.6716	93.1826	109.157	86.083	1814.72	24.1831	165.066	147.672	124.687	117.588	113.15	55.7766
										1815.64	30.1983	60.0407	68.0462	87.615	100.068	77.3858	1815.64	21.3478	161.888	156.55	122.75	111.631	118.747	59.1069
										1816.57	34.0082	61.0632	67.7489	92.2634	107.418	84.2405	1816.57	23.4002	169.372	157.249	126.138	113.212	116.778	56.0265
										1817.5	32.5055	63.4035	62.5105	83.4962	109.84	76.3521	1817.5	23.4414	163.956	153.954	130.379	106.714	112.519	59.6082
										1818.42	35.0509	59.9084	67.0616	91.2038	105.063	87.6272	1818.42	20.5656	165.061	155.941	128.311	109.981	112.216	61.965
										1819.35	35.399	63.1006	68.9184	91.2945	108.748	83.6866	1819.35	24.6137	164.33	147.146	123.964	108.748	110.985	62.4294
										1820.28	34.4949	60.478	69.4377	89.1491	99.9007	81.5333	1820.28	24.4152	164.68	153.749	126.332	114.236	107.516	58.9998
										1821.2	31.0873	62.354	66.3913	83.8863	108.11	82.5406	1821.2	21.5323	160.775	144.266	127.4	107.213	119.774	59.214
										1822.13	34.9154	62.9106	65.1574	94.3658	102.904	77.2901	1822.13	24.2655	167.342	152.423	130.315	112.79	115.486	61.7421
										1823.05	32.4603	62.5796	63.48	89.5924	101.298	81.4885	1823.05	22.0604	165.318	151.992	131.012	107.601	116.155	59.6982
										1823.98	37.2537	61.3378	64.0439	87.9475	101.929	82.5354	1823.98	23.9037	167.596	149.375	125.833	118.616	111.851	61.0221
										1824.91	32.8814	58.265	66.3951	91.6884	99.8184	77.2351	1824.91	21.68	162.42	160.794	127.822	116.078	116.078	58.536
										1825.83	36.4017	62.8551	63.7595	85.917	108.527	87.7258	1825.83	23.0619	160.8	151.214	122.997	102.648	115.31	60.7749
										1826.76	37.0774	58.4003	63.3802	90.0904	101.408	79.2252	1826.76	22.6358	158.994	153.923	125.855	110.463	115.442	60.1659
										1827.68	30.4671	59.3926	64.3798	93.396	105.184	75.2609	1827.68	23.8024	165.755	151.247	134.2	106.544	111.985	61.6143
										1828.61	31.1623	64.5049	68.139	89.035	104.026	79.9498	1828.61	23.6215	165.714	154.085	127.193	109.477	112.202	59.4171
										1829.53	33.4662	62.8344	65.5663	89.243	103.358	80.5919	1829.53	22.7661	169.562	154.445	131.133	108.367	116.562	59.0097
										1830.46	30.9923	61.1629	65.7273	86.7236	106.35	74.3997	1830.46	22.1374	163.406	150.808	132.368	101.786	109.546	61.8933
										1831.38	38.1093	59.4743	62.6768	85.0941	105.681	76.4017	1831.38	23.3322	168.541	156.646	118.491	107.054	108.426	57.6444
										1832.31	33.6951	60.972	69.2239	85.7276	104.523	82.5185	1832.31	22.9218	164.304	148.166	132.488	110.483	113.692	59.4132
										1833.23	34.7227	61.5456	62.4642	90.9406	107.935	81.7547	1833.23	24.5723	161.488	152.118	127.684	115.743	117.58	59.2491
										1834.16	36.3971	64.8799	59.3582	87.8869	106.293	81.4449	1834.16	24.1574	160.497	147.245	126.999	114.115	111.354	60.8766
										1835.08	32.5921	58.5459	64.5388	90.8153	103.723	81.5955	1835.08	24.663	168.17	158.581	128.617	112.482	114.787	57.8082
										1836.01	34.266	65.5765	64.1911	84.9724	102.983	75.7362	1836.01	24.7066	161.632	154.058	124.688	112.681	109.91	62.3439
										1836.93	33.9958	62.9037	63.8288	87.4177	104.994	78.1671	1836.93	25.2078	162.995	155.779	133.67	108.694	107.769	60.0822
										1837.86	31.448	63.9149	59.2834	88.925	100.041	77.3463	1837.86	21.9997	162.659	150.431	128.293	103.283	111.619	58.3572
										1838.78	35.7085	64.4608	63.5333	89.9669	105.271	79.7645	1838.78	24.5786	165.65	153.222	127.067	114.545	108.98	58.7103
										1839.7	35.1089	54.7996	64.0877	86.8434	100.311	82.1994	1839.7	22.988	158.083	153.439	121.209	117.03	112.386	59.2113
										1840.63	32.2353	64.1916	61.8659	81.8676	107.451	82.7979	1840.63	23.2579	164.48	146.618	125.127	110.242	109.312	59.4471
										1841.55	32.9421	62.4361	63.834	87.131	99.2455	78.7441	1841.55	23.297	163.825	147.238	124.872	112.292	108.564	58.2894
										1842.48	37.564	62.0622	67.6618	83.5273	101.726	80.2609	1842.48	24.9648	161.828	148.95	129.724	115.258	106.392	58.9359
										1843.4	33.3539	61.1955	62.597	83.1512	107.91	73.8084	1843.4	21.4885	167.424	151.727	120.99	107.91	107.91	58.2993
										1844.32	33.377	59.368	61.7053	87.8834	93.9604	77.5991	1844.32	25.2431	163.052	143.979	122.476	107.984	103.777	58.9005
										1845.25	32.7392	57.9952	63.1399	86.9928	100.556	81.3804	1845.25	23.1513	163.322	149.665	126.748	111.313	111.781	61.7367
										1846.17	34.3986	62.7132	58.9691	88.4537	109.046	86.1137	1846.17	22.6985	166.237	149.014	123.086	110.45	111.854	59.8116
										1847.09	32.7961	62.3125	64.1865	82.9271	105.416	73.0883	1847.09	22.2544	159.857	150.674	129.779	103.542	104.947	58.7517
										1848.02	34.4919	62.4139	67.1066	91.0398	105.587	80.7157	1848.02	23.6985	168.752	143.786	124.358	109.342	114.504	56.3133
										1848.94	33.9049	62.5431	69.1265	84.1745	104.865	85.115	1848.94	24.2178	165.904	143.332	122.735	101.103	111.919	61.3674
										1849.86	34.9692	60.3242	65.9796	81.5319	98.9694	80.5893	1849.86	23.0928	161.933	154.204	129.603	107.924	114.522	60.3714
										1850.78	35.698	60.4409	60.4409	85.9395	106.244	83.1063	1850.78	23.8458	165.268	152.991	120.882	105.299	105.772	58.2216
										1851.71	32.1073	61.9448	62.4176	86.0607	104.502	77.5492	1851.71	23.4066	163.232	150.181	123.89	112.541	111.595	60.1479
										1852.63	34.1227	60.1051	62.9447	88.9745	95.6003	80.9289	1852.63	23.4268	165.644	152.203	120.683	105.066	109.325	61.3356
										1853.55	34.8034	63.4511	65.3452	92.3356	108.909	76.2361	1853.55	24.6228	160.996	151.146	124.535	109.856	111.276	59.5209
										1854.48	35.1504	61.5842	65.8477	84.323	106.114	76.7434	1854.48	22.9757	163.719	152.35	122.221	112.746	108.009	57.4155
										1855.4	34.5033	61.1392	57.8216	86.7323	103.321	84.3626	1855.4	23.4604	164.554	155.454	127.966	109.008	112.799	61.7079
										1856.32	30.8667	59.742	55.0006	86.294	104.786	75.8629	1856.32	22.996	161.778	149.45	120.432	101.941	110.949	61.5912
										1857.24	30.2091	61.6511	65.445	83.9403	113.817	75.404	1857.24	24.4233	158.016	148.342	126.622	107.178	109.549	60.1809
										1858.16	31.8674	55.9575	63.545	91.5238	100.534	79.1941	1858.16	23.9479	161.423	143.024	123.77	112.389	109.07	60.8895
										1859.09	35.5141	63.5365	64.4848	89.1407	106.21	75.8645	1859.09	22.7594	155.712	147.556	121.857	106.684	115.693	60.4545
										1860.01	34.1887	68.7567	64.9632	86.3015	97.682	81.5597	1860.01	23.4721	161.981	146.049	137.988	117.598	113.33	59.1783
										1860.93	30.8841	57.4035	66.8917	91.0866	101.049	79.7008	1860.93	23.7204	162.248	147.257	123.346	110.063	112.435	60.0603
										1861.85	33.5694	64.5748	64.5748	86.8911	98.7614	77.3948	1861.85	22.0789	163.906	151.561	123.927	112.056	109.207	57.8325
										1862.77	34.266	59.4072	63.2092	86.4968	99.8041	76.0412	1862.77	21.8619	154.744	150.182	126.894	110.735	108.359	59.5974
										1863.69	34.2862	63.7219	65.1485	87.9743	90.8275	73.7082	1863.69	24.0146	159.59	146.085	129.822	113.178	105.569	58.6338
										1864.61	35.6157	57.0612	67.047	85.1163	97.0041	81.3123	1864.61	24.251	158.63	145.696	126.486	106.039	109.843	57.6318
										1865.54	33.9286	62.7251	67.0018	92.662	106.443	81.7327	1865.54	23.5219	161.184	154.342	125.45	110.719	111.67	57.0228
										1866.46	34.2299	63.6172	61.7182	82.1326	106.82	75.4861	1866.46	23.263	162.366	153.821	126.76	105.396	112.517	60.6738
										1867.38	33.2112	57.4079	66.8968	87.2979	108.174	73.539	1867.38	23.7222	156.567	146.888	130.472	107.699	116.714	59.9223
										1868.3	32.2124	57.8779	64.0452	85.3936	99.1515	84.4448	1868.3	24.4321	157.883	156.365	114.807	103.421	107.216	60.9141
										1869.22	33.553	55.0517	67.8654	87.7979	102.035	79.2554	1869.22	22.3054	161.548	144.274	124.341	113.425	109.629	58.3737
										1870.14	32.2337	56.4922	67.4108	84.5009	96.8437	81.6525	1870.14	23.7362	157.418	154.57	123.903	112.035	113.934	57.5367
										1871.06	34.5492	63.5934	63.5934	81.6273	104.407	70.712	1871.06	23.4916	161.926	147.689	123.865	106.78	100.61	56.5221
										1871.98	33.5172	57.3633	61.6299	92.919	98.1338	78.2226	1871.98	21.8075	157.014	147.533	123.26	115.201	110.46	60.4446
										1872.9	30.8197	61.5448	60.1245	86.1627	104.153	80.0082	1872.9	21.5407	161.342	156.798	128.771	109.36	105.573	58.2309
										1873.82	32.4431	60.0624	65.2646	82.7631	97.424	78.5067	1873.82	23.6466	160.797	153.23	121.544	113.031	109.72	58.1706
										1874.74	34.7516	56.2645	65.7207	83.2146	101.654	78.9594	1874.74	20.0944	161.512	146.004	126.713	104.018	104.018	57.1629
										1875.66	33.4388	61.9587	62.4317	89.3908	102.161	78.5126	1875.66	23.6484	159.106	136.971	129.593	106.418	110.674	57.7494
										1876.58	34.44	56.2962	61.027	86.5732	98.8732	76.1655	1876.58	23.4173	159.522	149.114	125.839	100.765	107.862	57.6207
										1877.5	30.1188	61.467	64.3039	83.6897	102.603	78.0158	1877.5	24.1139	158.679	150.169	133.336	110.641	114.423	62.2707
										1878.42	33.3793	60.9042	61.3763	86.8711	100.563	74.1237	1878.42	23.3702	160.334	143.904	115.671	107.173	120.392	57.9297
										1879.34	32.9844	61.2567	63.6128	87.173	102.252	73.5081	1879.34	22.8534	155.686	151.54	124.398	111.205	106.021	61.7751
										1880.26	32.2684	54.5646	63.9723	85.61	103.955	78.5542	1880.26	24.9304	152.216	146.384	119.948	111.952	112.892	58.9863
										1881.18	34.2054	63.9003	66.2496	90.682	96.3203	76.1165	1881.18	26.3119	156.368	146.97	109.476	104.778	110.416	59.4837
										1882.1	32.54	59.1636	64.7983	84.0499	100.484	78.8849	1882.1	21.3647	155.892	150.633	122.553	105.18	111.284	60.0087
										1883.02	32.5179	59.1235	61.0005	84.9314	105.578	77.4237	1883.02	22.9925	160.103	144.524	119.655	105.578	110.27	58.9827
										1883.94	32.8073	60.9279	64.2086	83.893	103.577	80.1436	1883.94	22.9651	159.725	140.978	124.199	98.8906	103.577	55.6788
										1884.86	32.0914	54.2654	63.6215	82.3337	101.514	81.3981	1884.86	21.2852	160.364	148.575	124.436	111.338	107.127	61.1889
										1885.77	32.9971	58.8067	69.5413	79.8092	105.945	77.0088	1885.77	22.4026	162.045	148.23	123.681	105.479	105.012	58.5267
										1886.69	33.5683	60.5254	64.7156	83.8044	94.0471	76.3551	1886.69	21.8822	156.435	147.123	122.448	107.083	108.48	58.8027
										1887.61	35.118	56.2073	57.6008	81.2915	100.801	77.5753	1887.61	22.2971	154.036	143.445	127.744	105.911	109.627	57.8331
										1888.53	33.4275	61.1987	61.6624	79.7438	98.7525	74.6439	1888.53	23.645	161.157	147.99	114.516	104.316	114.979	58.9734
										1889.45	30.1357	56.0126	61.1047	85.1762	98.1378	70.8259	1889.45	21.0626	149.799	141.466	123.598	101.841	110.174	56.5218
										1890.37	32.6898	62.4205	66.1194	83.6896	99.4104	78.1412	1890.37	22.4251	162.386	150.918	120.217	103.109	107.733	56.8719
										1891.29	35.2456	59.1277	67.9044	82.6863	99.316	75.7573	1891.29	23.3277	155.764	144.493	124.26	105.321	107.631	56.2638
										1892.2	30.6882	60.9149	59.992	85.3732	94.6027	78.451	1892.2	23.9968	154.687	146.196	128.752	110.754	113.523	58.6998
										1893.12	31.6093	55.2933	66.352	84.7831	105.518	80.6361	1893.12	23.0389	158.139	147.08	126.714	106.9	112.891	57.7815
										1894.04	32.8346	58.8632	58.8632	80.937	99.7916	75.4185	1894.04	24.1431	156.907	143.111	121.405	101.631	105.31	59.5989
										1894.96	31.4811	61.9526	63.7882	87.1925	95.4528	79.3911	1894.96	21.5687	157.681	138.774	126.2	106.467	106.467	59.8875
										1895.87	32.0652	57.7173	66.8788	85.2018	103.067	70.5434	1895.87	23.5908	159.226	145.118	118.641	105.815	110.396	59.0916
										1896.79	33.9403	58.0919	60.8364	80.9627	98.8019	80.5053	1896.79	21.7273	157.9	139.786	125.789	102.461	108.408	59.4183
										1897.71	33.2607	64.4198	68.9886	85.4362	97.3151	76.2987	1897.71	23.7577	157.349	146.932	123.814	104.625	104.168	59.6226
										1898.63	31.9402	59.3176	62.0553	81.2195	96.277	74.3751	1898.63	22.3581	157.146	141.997	125.936	108.141	93.5393	58.1769
										1899.54	30.2904	63.3137	64.2247	89.2769	97.9313	76.9785	1899.54	21.8637	158.876	141.021	119.34	111.141	107.497	59.3055
										1900.46	33.7189	58.1673	62.2572	88.1598	103.156	74.0724	1900.46	23.8576	159.415	148.69	122.242	107.246	105.883	57.3948
										1901.38	34.5779	59.8202	61.1798	81.573	99.2472	77.9476	1901.38	22.4326	161.333	149.006	119.187	108.311	108.311	55.6056
										1902.3	31.9498	59.1997	62.363	80.4393	100.323	75.9202	1902.3	23.725	159.975	142.079	113.428	107.554	107.554	58.0248
										1903.21	36.2863	54.5422	64.459	84.2925	102.323	78.4326	1903.21	23.4397	157.226	143.522	123.96	106.38	103.225	59.3655
										1904.13	33.6923	54.4296	60.2774	88.1669	101.212	71.973	1904.13	23.6162	160.14	139.268	120.105	105.71	116.956	56.139
										1905.04	35.8384	57.9343	61.9762	86.2278	105.09	74.5511	1905.04	23.8025	158.444	146.946	118.114	110.479	105.09	57.9342
										1905.96	33.9053	59.1999	61.4423	81.624	98.2179	76.2422	1905.96	22.8727	156.61	148.538	118.4	107.188	105.394	59.3343
										1906.88	31.9773	58.6699	60.9092	85.0938	101.217	78.8237	1906.88	20.8256	159.797	141.882	118.236	99.4253	108.83	60.1926
										1907.8	31.6137	56.7884	66.1786	88.0891	96.1379	76.4631	1907.8	24.3698	154.357	147.382	124.309	97.0322	109.105	55.8048
										1908.71	34.6817	59.8114	66.5067	78.5583	93.288	75.8802	1908.71	23.88	157.474	138.191	121.408	102.661	109.357	58.7847
										1909.63	32.1226	59.2553	60.5919	81.9773	96.2342	76.1854	1909.63	20.9398	161.816	144.351	118.065	104.699	108.709	57.4731
										1910.54	30.5111	58.2647	62.7124	81.3927	103.186	80.9479	1910.54	25.3518	148.197	141.258	116.085	108.968	101.852	57.1083
										1911.46	31.3993	56.4032	62.6208	86.1591	105.256	73.2797	1911.46	20.8736	159.35	142.474	122.577	109.253	100.815	58.3572
										1912.37	33.5324	59.8794	63.4278	82.5005	102.46	73.6295	1912.37	25.9477	153.291	144.775	117.541	107.339	106.452	58.9479
										1913.29	29.148	63.346	62.0171	81.5081	99.6703	77.9643	1913.29	21.706	151.853	141.399	121.819	105.872	102.328	60.0681
										1914.21	32.2019	57.0611	63.6961	79.6201	94.6594	76.0814	1914.21	21.0109	160.479	144.378	122.526	104.833	109.699	58.6536
										1915.12	33.0762	54.3174	64.4743	80.3721	98.0363	71.9816	1915.12	24.2883	162.334	139.547	114.817	98.4779	108.635	57.8943
										1916.04	36.4144	59.5151	63.9236	83.3211	98.751	75.3858	1916.04	23.3652	155.886	146.01	121.234	101.396	104.041	58.3248
										1916.95	32.3508	57.2191	66.022	87.5892	93.7513	73.9447	1916.95	22.4475	155.636	135.566	124.562	102.554	110.477	56.6469
										1917.87	31.3825	55.8205	60.2158	83.0715	101.092	72.0832	1917.87	24.394	153.836	146.276	117.794	109.443	102.411	58.4136
										1918.78	35.0311	62.3362	62.7752	84.7245	95.6992	74.1888	1918.78	22.6078	157.158	137.666	121.16	107.552	108.869	58.8681
										1919.7	30.9996	57.4391	62.2622	85.5009	103.04	74.5393	1919.7	23.458	156.62	142.765	115.317	106.547	108.301	59.0613
										1920.61	30.3479	58.6815	60.4332	84.0809	91.0877	81.8913	1920.61	22.9909	153.623	140.486	121.304	102.474	105.101	55.8351
										1921.53	36.125	62.541	63.4157	86.5952	100.153	78.2856	1921.53	22.7421	152.897	143.801	113.711	99.2783	101.465	57.0741
										1922.44	32.1047	60.2782	59.4046	78.6237	100.9	74.6925	1922.44	22.9319	154.976	140.125	119.683	103.958	110.947	60.0162
										1923.36	31.7664	58.9076	61.962	82.9069	99.052	79.4161	1923.36	24.6539	152.374	143.473	122.179	105.161	112.143	57.3366
										1924.27	32.0533	64.5426	61.4899	79.8061	89.8363	71.9563	1924.27	22.2411	157.519	149.669	121.672	104.228	111.205	55.995
										1925.19	29.9145	60.1778	62.7942	85.4699	97.6799	75.0042	1925.19	23.3298	155.416	137.798	119.483	110.762	102.913	56.6457
										1926.1	33.8943	60.6346	62.3795	82.8818	99.0219	71.5401	1926.1	22.9016	153.724	138.543	116.471	106.001	102.948	59.0205
										1927.01	32.9932	62.8442	67.2084	81.6102	99.5034	71.5726	1927.01	24.4394	153.096	141.05	113.905	109.105	108.232	57.9999
										1927.93	33.9165	60.2379	64.603	82.4997	101.27	79.0077	1927.93	23.1349	153.476	145.27	121.349	99.5235	103.016	52.5117
										1928.84	32.9892	60.2185	62.8367	85.5278	101.237	76.8004	1928.84	25.091	157.616	139.986	116.946	103.855	108.219	55.8984
										1929.76	31.7385	57.9838	60.1636	83.7059	95.913	71.4988	1929.76	25.2861	155.03	142.998	114.66	104.632	100.709	56.3706
										1930.67	33.2204	61.3902	62.261	80.9829	102.317	76.6289	1930.67	23.2934	164.23	136.887	119.733	98.8339	104.494	60.084
										1931.58	33.4785	61.3047	60.87	86.9571	99.5658	74.7831	1931.58	23.4784	157.566	139.827	124.783	103.914	104.783	54.783
										1932.5	34.6583	59.9353	62.9755	79.4795	101.629	73.8334	1932.5	25.4074	159.48	143.15	111.619	103.367	103.801	58.893
										1933.41	32.817	59.904	64.2449	83.7789	98.1037	79.8721	1933.41	21.2703	152.625	144.811	118.94	106.785	96.8015	54.3042
										1934.32	34.3388	59.9083	57.7378	80.746	96.3743	73.366	1934.32	21.2718	154.199	138.57	115.041	102.886	107.661	59.2572
										1935.24	32.5306	58.199	63.4109	79.0464	90.3388	79.4807	1935.24	22.5847	152.186	140.373	112.923	108.58	99.8938	59.1546
										1936.15	34.373	57.7954	59.099	84.7376	96.0359	77.3502	1936.15	23.4658	159.741	140.447	116.46	104.727	110.811	56.0571
										1937.06	33.4704	60.8554	66.0715	86.0669	99.542	76.5039	1937.06	23.2554	153.182	142.228	119.103	104.324	106.062	57.6387
										1937.98	36.2071	60.4177	63.4603	86.932	96.0598	78.6734	1937.98	23.2543	156.13	143.264	121.705	102.145	103.449	57.8967
										1938.89	31.9383	59.9657	59.9657	83.4306	104.288	77.7816	1938.89	23.4648	156.085	137.313	111.675	106.026	106.026	59.5746
										1939.8	33.7543	59.9496	59.9496	82.105	96.8752	67.3348	1939.8	22.1553	152.22	139.362	114.252	104.695	104.695	59.0373
										1940.71	30.4102	57.7793	60.3859	82.1074	99.9191	76.0254	1940.71	23.0249	153.441	145.969	116.862	104.698	110.345	58.1268
										1941.63	35.5975	56.5039	63.0236	86.9291	92.1448	68.674	1941.63	24.5574	157.689	143.259	122.57	100.403	95.1873	59.1987
										1942.54	33.4991	60.4724	59.1673	81.79	96.5819	70.9137	1942.54	25.4506	159.404	133.3	121.815	102.238	100.062	58.4712
										1943.45	28.0503	60.9789	59.6722	86.2416	100.615	76.2236	1943.45	20.4715	152.273	143.91	123.264	102.793	107.584	61.0224
										1944.36	32.9646	57.1212	61.4816	85.4637	99.853	73.6907	1944.36	22.02	156.974	140.23	117.295	103.777	104.213	57.9495
										1945.28	32.0724	63.7085	61.5267	78.1084	92.9446	71.563	1945.28	22.9089	157.264	143.475	116.508	109.526	110.835	59.4321
										1946.19	28.7206	56.3064	61.1077	85.1143	94.7169	78.1305	1946.19	25.5343	151.023	142.119	120.906	103.447	106.502	58.6635
										1947.1	31.7762	65.9094	62.854	81.1864	96.8999	72.8932	1947.1	22.6973	154.516	145.612	116.105	101.265	112.177	59.9733
										1948.01	30.8626	57.6217	62.8601	77.2655	96.0362	74.2098	1948.01	24.6639	153.832	135.149	117.426	108.696	105.64	57.3597
										1948.92	34.243	59.838	63.3322	82.987	96.9637	74.6883	1948.92	25.1145	151.822	136.274	118.802	97.4005	99.1476	55.4265
										1949.83	33.9792	58.1626	59.4745	84.4014	88.7745	76.0924	1949.83	24.9269	155.858	137.491	119.386	104.518	105.83	59.0373
										1950.75	36.4956	60.4608	63.5276	84.5575	102.52	77.5475	1950.75	22.5633	155.971	142.302	122.236	99.0155	105.149	58.095
										1951.66	31.966	62.7904	57.9604	75.9632	89.5751	68.4986	1951.66	22.6134	149.292	143.32	114.164	97.0397	97.0397	61.1217
										1952.57	31.1146	61.613	58.9725	86.6984	104.302	73.4956	1952.57	23.545	152.624	139.422	124.106	106.943	100.341	59.1486
										1953.48	32.1044	63.5034	57.7704	83.3482	95.2551	73.2053	1953.48	22.4908	159.993	138.649	119.951	104.075	99.224	58.476
										1954.39	33.3943	57.8657	59.1909	79.9519	98.5042	80.3936	1954.39	20.9819	155.486	141.351	126.774	102.48	108.222	58.5726
										1955.3	30.6473	57.4914	61.4716	84.0259	92.8708	68.5475	1955.3	25.6501	151.6	141.163	116.752	107.465	102.158	60.6315
										1956.21	31.9093	60.6321	58.4192	85.416	92.0546	73.9092	1956.21	22.1285	156.67	140.56	119.051	104.004	102.676	59.8797
										1957.12	33.1645	63.3181	61.1042	85.0145	103.169	75.2733	1957.12	22.3606	153.734	140.982	122.208	104.94	108.925	56.8536
										1958.03	34.731	61.1337	54.4887	78.8536	101.003	69.9936	1958.03	22.3713	156.467	139.987	115.622	103.661	99.2314	58.3428
										1958.94	34.4454	62.507	58.5172	82.0128	98.4153	76.2497	1958.94	22.6089	153.031	141.506	111.715	105.952	102.848	56.1234
										1959.85	30.1317	60.7959	59.4646	76.3277	95.4096	72.3338	1959.85	23.7415	152.123	134.55	123.811	107.835	106.06	56.0475
										1960.76	32.9681	60.4268	61.3154	74.2005	95.5276	75.9778	1960.76	21.5493	152.489	140.048	126.185	101.304	100.859	57.8499
										1961.67	31.4523	59.1678	60.5024	84.5254	90.3087	76.0729	1961.67	23.3557	155.705	137.732	114.777	102.32	100.096	60.3246
										1962.58	29.9295	58.7902	63.6894	79.7231	100.211	78.387	1962.58	20.9329	154.992	139.315	119.362	98.8745	103.328	59.3247
										1963.49	32.4589	58.4082	63.7586	81.1472	96.7525	72.6758	1963.49	21.8473	157.836	143.033	118.154	100.765	104.332	56.9814
										1964.4	32.4969	62.0476	62.9404	81.2422	99.9903	76.3319	1964.4	19.8641	154.271	137.13	109.811	98.2048	108.918	57.9855
										1965.31	34.7308	59.0021	62.5779	86.2682	92.9729	71.0707	1965.31	22.5727	155.73	144.466	126.497	106.383	109.064	57.2589
										1966.22	33.2138	53.7151	62.6676	86.3917	97.1348	77.8869	1966.22	25.2908	151.476	142.166	110.564	99.8205	104.744	57.4752
										1967.13	31.3748	60.5084	61.8531	87.4011	99.5028	72.6101	1967.13	22.6347	155.44	139.125	117.431	103.985	104.433	58.2225
										1968.04	31.0934	60.5716	61.469	81.2109	99.158	75.378	1968.04	23.3313	152.551	141.065	118.003	103.645	103.645	57.3411
										1968.95	31.7489	56.5822	57.0313	80.8318	101.04	78.1374	1968.95	25.5968	151.604	144.06	110.919	100.591	108.674	59.5461
										1969.86	33.9813	52.1406	60.2313	78.6603	90.347	77.3119	1969.86	22.0249	149.05	136.644	118.215	106.079	102.933	59.1975
										1970.77	33.3938	59.8567	63.4571	85.5096	97.661	73.8083	1970.77	23.8527	157.158	131.414	118.813	103.962	106.662	59.5416
										1971.68	29.9755	59.5004	61.3034	79.3338	92.8566	77.9815	1971.68	25.2426	154.881	143.162	109.986	102.323	107.732	60.0414
										1972.59	32.5546	58.2461	62.7613	81.2736	96.6253	73.5978	1972.59	24.1563	156.045	148.098	119.653	105.204	107.462	58.2462
										1973.5	34.5036	56.0741	63.3094	77.3279	96.3208	70.5448	1973.5	22.8366	155.198	143.26	116.218	106.722	107.626	59.1492
										1974.41	35.1823	59.7692	59.3165	82.4091	91.4651	72.9004	1974.41	24.6775	153.589	143.084	119.538	101.879	102.332	59.226
										1975.32	31.7352	62.5636	60.2968	80.2447	94.7522	69.8174	1975.32	17.681	153.78	135.646	117.874	101.553	102.459	57.1233
										1976.22	33.0513	63.5602	62.6522	87.6223	94.4323	75.8182	1976.22	24.062	153.634	136.201	112.592	103.966	106.236	58.0215
										1977.13	33.4241	58.2079	59.5722	84.1286	93.2236	75.4884	1977.13	21.828	157.162	132.423	123.237	102.319	95.9521	59.2083
										1978.04	33.4793	59.6706	57.8486	85.6341	107.498	68.7806	1978.04	25.2803	155.234	145.76	117.975	101.121	97.0216	58.0764
										1978.95	33.5223	61.5716	62.9398	83.0076	98.0584	69.325	1978.95	23.2604	155.069	140.11	114.478	98.0584	101.707	55.9617
										1979.86	33.865	52.0298	61.6143	76.6755	95.8444	75.7627	1979.86	22.8201	149.882	139.477	125.967	106.798	104.516	59.5605
										1980.76	32.2746	58.4322	64.3667	81.7137	91.3003	78.5182	1980.76	21.9121	155.21	138.046	110.473	101.343	103.626	58.0671
										1981.67	35.4754	63.9198	57.9843	80.3563	89.0311	80.3563	1981.67	22.8285	153.407	137.336	120.078	105.924	101.815	58.4865
										1982.58	34.8538	61.6679	58.4703	79.9399	94.5574	76.7423	1982.58	23.5252	148.734	136.674	117.397	98.2118	105.064	56.1864
										1983.49	31.0481	55.7859	62.6448	83.6788	96.0249	72.2473	1983.49	22.4058	152.542	144.129	116.602	102.884	103.341	56.106
										1984.4	32.692	54.9444	64.1019	83.3324	97.9843	72.3435	1984.4	23.8092	154.943	135.163	116.299	107.142	100.731	60.8511
										1985.3	33.0538	60.0561	60.0561	85.7289	93.5225	77.9354	1985.3	25.6729	154.404	133.498	112.777	99.4822	100.399	55.9758
										1986.21	34.3664	54.142	63.7775	82.1307	98.1898	72.0364	1986.21	24.0886	152.699	133.245	116.543	94.5191	106.449	59.4645
										1987.12	29.5592	53.7022	59.6691	79.8648	96.8475	75.7339	1987.12	25.0151	154.222	134.026	124.846	100.978	98.6835	59.2101
										1988.02	34.3802	59.2128	59.6718	78.9504	95.0159	71.1471	1988.02	21.8031	152.209	133.665	115.671	107.409	103.737	55.6326
										1988.93	33.7376	59.213	64.7212	76.1965	97.3112	72.9834	1988.93	23.8688	151.659	144.314	112	103.278	102.819	55.7703
										1989.84	34.7059	57.384	60.5975	88.1419	89.06	72.5334	1989.84	23.6422	155.166	142.129	112.473	101.455	97.7824	58.2564
										1990.75	33.4279	59.6927	64.2844	83.5697	93.2124	74.8454	1990.75	23.8771	151.16	135.915	116.171	99.6408	98.2633	60.3354
										1991.65	34.7196	63.377	57.4067	75.3176	95.0655	72.562	1991.65	24.1108	151.002	130.795	107.465	101.036	105.628	58.1415
										1992.56	34.3986	56.9484	59.7039	80.8299	95.9856	73.941	1992.56	26.1779	150.821	142.187	109.763	99.2004	103.793	58.6935
										1993.47	33.7518	60.6155	58.3194	73.9325	93.2193	73.0141	1993.47	22.2716	153.743	132.986	118.935	104.24	102.863	58.4112
										1994.37	31.4984	56.4768	61.0684	77.139	100.556	73.0065	1994.37	22.2693	148.033	137.014	117.545	101.015	95.5054	58.9563
										1995.28	30.8566	55.5604	60.1521	84.9477	96.4271	72.5499	1995.28	24.3363	156.304	136.651	110.202	98.2638	101.478	58.545
										1996.18	32.7906	57.4065	59.2435	79.9099	99.1985	71.1841	1996.18	20.896	150.451	134.102	116.191	101.495	94.606	58.6923
										1997.09	34.0817	55.578	59.2526	80.3814	95.0797	70.7356	1997.09	22.7365	151.76	133.754	117.127	99.2136	102.429	57.0477
										1998	36.3309	56.9536	60.1687	79.4594	95.535	72.5699	1998	24.5727	150.468	138.526	109.773	99.2095	101.965	57.7344
										1998.9	33.4267	51.4256	63.8229	74.3835	92.2906	69.7919	1998.9	21.81	146.93	138.849	125.35	100.555	105.147	57.5784
										1999.81	30.8386	61.0348	57.3635	84.4391	96.3707	76.1787	1999.81	23.1748	145.933	136.938	115.645	101.878	101.419	58.3731
										2000.71	32.4236	62.8293	59.1605	81.6323	95.8491	74.7532	2000.71	22.2425	149.506	139.784	113.735	98.1422	98.6008	58.8852
										2001.62	33.3638	56.8283	58.6615	80.6596	96.2415	73.3269	2001.62	23.6021	150.137	137.488	107.241	97.6164	91.6586	56.2326
										2002.53	32.378	57.2454	64.1149	79.2277	97.0882	74.1901	2002.53	21.9823	149.113	134.824	123.192	99.378	106.247	58.2528
										2003.43	33.6347	56.7443	64.0662	77.337	96.0992	73.2185	2003.43	23.3384	155.406	136.918	121.726	101.591	100.675	56.973
										2004.34	34.8909	60.8191	58.0754	82.3116	94.201	71.3367	2004.34	22.1784	151.453	138.283	119.352	99.2312	98.3166	60.2247
										2005.24	32.6343	60.7895	56.2188	82.7285	97.8117	74.9585	2005.24	23.3102	151.928	137.85	113.809	96.4405	99.6399	57.453
										2006.15	31.0325	60.7853	57.5861	75.4104	93.6917	70.84	2006.15	23.5372	150.09	136.744	113.344	100.547	97.805	56.0778
										2007.05	34.564	60.8071	53.0348	80.9238	90.0677	73.6086	2007.05	22.6312	149.412	137.525	116.128	99.6688	94.6396	58.1553
										2007.96	33.3014	62.2113	59.0093	81.8811	94.6893	69.9877	2007.96	22.6431	150.954	133.938	114.816	96.9765	103.838	58.872
										2008.86	30.7476	60.3971	57.6518	83.7324	93.7985	75.9539	2008.86	23.564	151.359	139.829	113.016	99.2892	99.2892	58.8873
										2009.77	35.5388	56.7157	56.2583	77.7554	90.1048	73.1816	2009.77	25.1562	153.681	136.484	112.059	99.7099	96.9656	58.0422
										2010.67	33.2625	56.6558	58.9403	82.6992	95.0356	73.1043	2010.67	21.246	152.605	134.512	112.855	101.432	99.1477	60.8592
										2011.58	34.1716	61.5911	59.3099	76.1904	89.4211	76.1904	2011.58	26.6895	149.096	133.949	110.408	98.0895	101.739	58.8537
										2012.48	30.2952	59.2236	59.6791	76.0795	93.391	74.2572	2012.48	25.5117	145.599	141.772	114.803	104.78	90.6576	59.8614
										2013.39	31.8536	60.9768	61.8869	78.2688	92.8304	75.0834	2013.39	22.9801	149.257	138.699	112.398	93.7405	92.3754	56.7903
										2014.29	37.5585	60.9302	62.2943	79.1183	99.58	66.3867	2014.29	24.3266	150.416	132.774	110.948	103.672	105.491	54.9735
										2015.19	32.4465	60.894	63.1661	79.5257	89.0688	75.4358	2015.19	22.7217	151.054	140.692	108.609	100.884	89.9777	55.7589
										2016.1	37.5094	59.9425	59.9425	84.0103	92.6384	72.2034	2016.1	19.9808	141.137	142.046	116.706	100.358	100.358	57.7626
										2017	31.7544	54.4361	58.5188	73.9424	94.3559	67.5915	2017	21.5477	149.155	137.542	109.78	95.7168	96.1705	56.3415
										2017.91	31.3916	53.9047	63.4173	83.3484	88.7842	71.5709	2017.91	25.1404	149.665	133.72	117.322	102.827	104.639	60.6087
										2018.81	31.337	58.333	59.6896	79.5861	96.7695	75.9686	2018.81	21.9314	148.139	131.679	113.953	96.3173	104.005	59.2827
										2019.71	34.4406	58.2284	58.6798	77.6379	97.4988	62.7423	2019.71	23.4719	153.832	139.748	108.783	97.4988	96.596	60.666
										2020.62	33.4396	57.235	63.0937	79.3178	98.2459	71.2057	2020.62	23.4348	149.262	141.33	113.118	99.1472	100.95	58.0011
										2021.52	33.0844	61.2173	60.3171	82.8234	89.5754	72.9206	2021.52	22.2813	151.063	136.838	116.133	99.028	101.729	55.5006
										2022.42	31.7958	57.1154	58.9143	83.6493	93.5433	70.1575	2022.42	21.587	144.632	131.68	115.13	100.739	96.2417	58.0149
										2023.33	35.2281	57.9645	57.5152	82.2287	92.5635	70.546	2023.33	23.3655	148.461	132.285	119.074	99.3035	97.5062	57.9645
										2024.23	33.6152	56.1001	61.9345	76.7449	99.6338	68.6665	2024.23	24.0109	147.566	138.949	111.303	97.8386	100.083	56.5488
										2025.13	30.4216	56.4526	61.829	80.6465	93.6396	76.1662	2025.13	24.418	141.4	132.977	108.425	99.016	99.016	56.8557
										2026.04	33.175	54.9936	56.782	77.7959	95.68	75.5604	2026.04	23.0258	149.511	131.985	110.881	102.834	100.598	60.3588
										2026.94	32.1677	60.2308	64.2462	81.2	88.3385	67.3693	2026.94	23.4231	147.052	138.843	110.646	103.508	100.831	57.0186
										2027.84	33.6681	57.8949	57.8949	79.2715	88.6237	69.9192	2027.84	22.9353	146.608	121.134	114.008	97.0853	103.765	57.7167
										2028.74	32.377	56.9265	58.7055	82.7213	89.3924	72.4923	2028.74	20.0132	146.586	138.046	106.737	92.9503	97.8424	54.8361
										2029.65	32.3434	54.646	59.533	79.0812	93.7423	72.4171	2029.65	23.5466	151.41	131.862	104.405	97.2965	97.2965	56.112
										2030.55	34.7964	55.4789	61.2487	82.9965	97.1991	68.7939	2030.55	24.1888	147.174	134.57	113.621	102.081	107.407	59.1183
										2031.45	33.822	59.8423	58.9558	78.9032	90.8717	73.5839	2031.45	22.8287	148.764	133.338	104.613	95.7478	96.191	55.8528
										2032.35	33.4575	61.5157	60.188	87.6267	87.1841	71.252	2032.35	24.1195	145.69	133.476	112.853	97.8055	104.001	55.8951
										2033.26	34.0132	54.7745	64.0508	75.5358	92.3215	71.5602	2033.26	23.6325	143.297	136.053	110.874	98.064	98.5057	57.6456
										2034.16	36.1118	56.8794	58.6431	79.3666	93.4762	72.3118	2034.16	20.944	144.624	132.63	112.436	100.09	96.5627	56.4825
										2035.06	31.4378	55.4785	59.8816	73.5311	91.5836	71.7699	2035.06	23.3362	150.232	132.092	117.121	98.1882	101.711	59.0451
										2035.96	33.5685	61.5935	58.0739	80.5116	91.9503	69.0728	2035.96	23.3176	144.129	141.137	112.188	97.6697	96.3499	54.7743
										2036.86	32.6362	57.1794	57.6192	79.6113	91.0472	72.134	2036.86	25.5108	146.555	135.119	112.599	98.0846	96.3253	59.7744
										2037.76	36.3266	60.2512	56.2931	79.602	95.4344	69.9266	2037.76	21.3298	144.427	132.641	117.424	99.8323	98.513	58.3161
										2038.66	35.6931	56.265	57.5838	72.0896	95.8264	68.573	2038.66	24.3961	147.52	131.168	111.651	94.5077	98.0243	56.9685
										2039.57	31.3514	59.7169	63.6687	73.3288	93.0881	72.0115	2039.57	23.272	150.346	139.106	115.921	99.2354	94.4054	58.7508
										2040.47	34.3747	53.0528	60.945	83.7445	92.0752	77.1677	2040.47	22.5803	147.32	137.148	117.505	103.475	99.5289	58.7967
										2041.37	34.6258	56.4693	56.907	78.7944	92.3645	70.4772	2041.37	23.6383	147.608	130.974	116.441	98.9307	104.184	57.126
										2042.27	34.2636	51.1332	55.9406	81.7257	90.9035	71.6739	2042.27	23.3814	143.698	132.51	105.326	99.6442	100.955	61.6221
										2043.17	33.2935	56.7254	55.8527	82.9064	92.0697	75.9248	2043.17	24.8719	148.184	129.858	111.269	97.7423	103.851	58.3836
										2044.07	32.3296	50.1065	60.5635	81.9132	87.5775	69.2777	2044.07	22.2212	147.444	138.381	111.977	98.9059	95.4202	58.167
										2044.97	35.6398	57.8766	60.0524	84.4215	94.4302	75.2831	2044.97	24.1515	142.733	132.29	116.188	101.393	96.606	60.5745
										2045.87	33.4781	54.7824	56.9563	76.0867	92.6084	69.1302	2045.87	21.0869	149.739	131.826	113.913	99.9997	96.5214	57.5217
										2046.77	35.8996	62.5853	58.2391	78.2316	87.3586	76.4931	2046.77	22.8176	144.815	134.906	108.655	98.2241	97.3549	58.8042
										2047.67	33.4691	52.1596	57.8102	76.5007	97.3646	68.6768	2047.67	22.1679	142.917	131.79	116.49	94.7566	96.9299	58.158
										2048.57	29.2184	56.5238	58.6978	81.3073	91.3076	73.4809	2048.57	23.2617	145.223	128.7	105.656	95.2208	95.6556	55.8282
										2049.47	33.1787	58.7042	60.0087	78.2722	90.4479	72.1844	2049.47	23.0468	142.282	136.368	111.32	97.4054	95.2312	57.6606
										2050.38	31.3379	56.9386	52.1575	84.756	86.0599	72.5859	2050.38	21.9496	152.995	134.914	112.139	95.6221	102.142	58.2861
										2051.27	33.4301	64.2553	53.4013	77.7141	94.2121	70.3335	2051.27	23.0103	146.398	137.541	110.71	97.6854	94.2121	57.96
										2052.17	33.0756	56.7876	59.8221	78.8958	91.9005	73.6938	2052.17	20.8076	147.214	126.234	107.506	97.9695	96.669	55.7907
										2053.07	35.7547	56.7053	59.7354	85.2744	87.8716	69.2584	2053.07	22.9418	145.443	136.093	115.575	99.559	101.29	58.0473
										2053.98	32.3907	57.5161	57.0837	70.0572	92.9772	78.7063	2053.98	21.6226	149.282	134.925	120.654	93.4097	98.5991	59.9379
										2054.88	33.8922	55.7666	63.9803	74.7878	92.0798	72.6263	2054.88	22.2634	151.305	135.915	108.507	93.809	91.2152	60.1761
										2055.78	35.4048	58.3595	51.8752	77.8127	95.969	75.219	2055.78	24.8569	142.311	131.763	113.693	105.912	98.1305	56.544
										2056.67	33.5861	61.8122	55.7606	77.3733	90.7731	69.1605	2056.67	23.7739	144.546	127.255	114.115	89.9086	108.495	58.8729
										2057.57	33.571	57.8958	57.0317	84.2514	91.5964	69.5614	2057.57	23.1151	146.9	123.742	111.471	102.398	97.2131	58.1982
										2058.47	32.3358	55.6918	59.5773	72.9606	91.9563	69.9386	2058.47	22.8812	144.54	133.66	104.476	98.0003	95.8418	57.6345
										2059.37	35.9321	55.2138	61.2528	76.3503	91.4478	67.7231	2059.37	26.0971	147.179	130.442	112.584	94.8987	101.8	56.0334
										2060.27	32.2899	57.3372	56.0439	75.0126	97.4302	68.546	2060.27	24.7887	150.025	135.885	110.363	96.568	99.1546	55.7421
										2061.17	33.1899	55.604	63.3627	81.0352	87.9319	71.9834	2061.17	24.1381	145.174	136.898	117.242	97.4147	100.432	59.6127
										2062.07	33.8008	61.2207	64.2386	74.5858	94.4179	68.9811	2062.07	23.9278	153.31	138.307	112.525	94.849	82.7773	57.2973
										2062.97	33.5135	54.3462	59.9533	74.1869	94.0275	69.4423	2062.97	22.2129	146.303	138.712	108.692	97.0468	93.5962	59.3925
										2063.87	34.1345	55.6681	58.6889	78.108	88.8963	79.8341	2063.87	22.8714	146.55	132.568	110.042	91.4856	94.0748	59.5518
										2064.76	32.0352	56.1264	60.4438	82.0309	89.8023	72.1009	2064.76	22.2347	144.892	137.466	107.504	101.459	94.9832	55.9536
[truncated: 2,447 more rows]

## Sheet: Fig. 3
Fig. 3a					Fig. 3b											Fig. 3c						Fig. 3d			The inset in Fig. 3d																	Fig. 3e					The inset in Fig. 3e
Cycle number	CE (%)	VE (%)	EE (%)		7.5 (mA cm-2)		15 (mA cm-2)		22.5 (mA cm-2)		30 (mA cm-2)		37.5 (mA cm-2)			Current density (mA cm-2)	Voltage (V)		Power density (mW cm-2)			Cycle number	capacity (mAh)	CE (%)	1 st		50 th		100 th		150 th		200 th		250 th		300 th		350 th			With 1 M Starch			Without Starch		Without Starch
1	95.92	91.7715	88.0272		Capacity (mAh)	Voltage (V)	Capacity (mAh)	Voltage (V)	Capacity (mAh)	Voltage (V)	Capacity (mAh)	Voltage (V)	Capacity (mAh)	Voltage (V)			PP membrane	N117 membrane	PP membrane	N117 membrane		1	29.253	97.51	Capacity (mAh)	Voltage (V)	Capacity (mAh)	Voltage (V)	Capacity (mAh)	Voltage (V)	Capacity (mAh)	Voltage (V)	Capacity (mAh)	Voltage (V)	Capacity (mAh)	Voltage (V)	Capacity (mAh)	Voltage (V)	Capacity (mAh)	Voltage (V)		Cycle number	Volume capacity (Ah L-1)	CE (%)	Cycle number	Volume capacity (Ah L-1)	1 st		10 th
2	94.66	91.8065	86.904		0	1.3163	0.1	1.3728	0.1	1.4214	0.1	1.4655	0.1	1.503		7.5	1.266	1.0395	9.495	7.79625		2	29.529	98.43	0	1.5622	0	1.5365	0	1.5272	0	1.525	0	1.5848	0	1.5808	0	1.5346	0	1.5355		1	33.2032	93.53	1	47.9	Capacity (mAh)	Voltage (V)	Capacity (mAh)
3	94.75	91.6685	86.8559		0.1	1.3157	0.1	1.3721	0.2	1.419	0.1	1.4621	0.2	1.5008		15	1.226	0.9879	18.39	14.8185		3	29.58	98.6	0.2	1.5575	0.1	1.5321	0.1	1.5244	0.2	1.5225	0.1	1.5845	0.1	1.5792	0.1	1.534	0.1	1.5337		2	33.3381	93.91	2	47.1	0	1.4258	0
4	94.57	91.5488	86.5777		0.1	1.3157	0.2	1.3718	0.2	1.419	0.2	1.4611	0.4	1.4993		22.5	1.18	0.8867	26.55	19.9507		4	29.616	98.72	0.3	1.5566	0.2	1.5303	0.3	1.5216	0.3	1.5219	0.2	1.5833	0.2	1.5796	0.3	1.5337	0.3	1.5346		3	33.3736	94.01	3	46.6	0.1	1.4283	0.1
5	94.7	91.278	86.4403		0.1	1.3154	0.2	1.369	0.3	1.418	0.3	1.4602	0.5	1.4983		30	1.147	0.8101	34.41	24.303		5	29.601	98.67	0.4	1.556	0.4	1.5284	0.4	1.5206	0.4	1.521	0.3	1.5823	0.3	1.5786	0.4	1.533	0.4	1.5334		4	33.4374	94.19	4	46.2	0.2	1.428	0.2
6	94.7	91.2387	86.403		0.1	1.3145	0.3	1.3669	0.4	1.4165	0.4	1.4596	0.6	1.4977		37.5	1.109	0.7578	41.5875	28.4175		6	29.598	98.66	0.5	1.5538	0.5	1.5259	0.5	1.5191	0.5	1.5197	0.4	1.5814	0.4	1.5774	0.5	1.5312	0.5	1.5309		5	33.2174	93.57	5	46.3	0.3	1.4317	0.3
7	94.73	91.2452	86.4366		0.2	1.3136	0.3	1.3672	0.5	1.4159	0.5	1.4586	0.7	1.4968		50	0.7822	0.5403	39.11	27.015		7	29.622	98.74	0.7	1.5532	0.6	1.5237	0.6	1.5185	0.6	1.5191	0.6	1.5808	0.5	1.5771	0.6	1.5312	0.7	1.5299		6	33.1322	93.33	6	46.2	0.4	1.4345	0.4
8	94.72	91.1815	86.3671		0.2	1.3126	0.4	1.3656	0.5	1.4165	0.6	1.4577	0.8	1.4955		80	0.4762	0.179	38.096	14.32		8	29.616	98.72	0.8	1.552	0.8	1.5222	0.7	1.5169	0.8	1.5179	0.7	1.5792	0.7	1.5761	0.7	1.529	0.8	1.5299		7	33.1251	93.31	7	47.8	0.5	1.4357	0.5
9	94.78	91.3115	86.545		0.2	1.312	0.5	1.3666	0.6	1.4162	0.7	1.4574	1	1.4952		100	0.3608	0.0964	36.08	9.64		9	29.634	98.78	0.9	1.5513	0.9	1.521	0.9	1.5157	0.9	1.5172	0.8	1.5774	0.8	1.5743	0.9	1.5281	0.9	1.5281		8	33.1251	93.31	8	48.5	0.6	1.4373	0.6
10	94.9	91.2143	86.5624		0.2	1.3114	0.5	1.3656	0.7	1.4143	0.8	1.4568	1.1	1.4946								10	29.643	98.81	1.1	1.5507	1	1.5194	1	1.5151	1	1.5163	0.9	1.5768	0.9	1.5746	1	1.5281	1	1.5272		9	33.1251	93.31	9	48.8	0.7	1.4385	0.7
11	96.21	85.3264	82.0925		0.3	1.3108	0.6	1.3641	0.8	1.414	0.9	1.4565	1.2	1.4946								11	29.637	98.79	1.2	1.5501	1.1	1.5182	1.1	1.5141	1.1	1.5154	1.1	1.5761	1	1.574	1.1	1.5265	1.2	1.5272		10	33.1606	93.41	10	48.9	0.8	1.44	0.8
12	96.85	85.5201	82.8263		0.3	1.3101	0.6	1.3641	0.8	1.4137	1	1.4559	1.3	1.4943								12	29.649	98.83	1.3	1.5492	1.2	1.5172	1.2	1.5129	1.3	1.5144	1.2	1.5749	1.2	1.5721	1.3	1.5244	1.3	1.5265		11	33.1677	93.43	11	49.1	0.9	1.441	0.9
13	96.8	85.5883	82.8494		0.3	1.3101	0.7	1.3635	0.9	1.4149	1.1	1.4555	1.5	1.494								13	29.64	98.8	1.4	1.5485	1.4	1.5157	1.4	1.512	1.4	1.5135	1.3	1.5743	1.3	1.5721	1.4	1.5237	1.4	1.525		12	33.1712	93.44	12	49.1	1	1.4419	1
14	96.77	85.7288	82.9597		0.3	1.3095	0.7	1.3635	1	1.4143	1.2	1.4555	1.6	1.4937								14	29.652	98.84	1.5	1.5476	1.5	1.5148	1.5	1.512	1.5	1.5129	1.4	1.573	1.4	1.5709	1.5	1.5231	1.5	1.5231		13	33.1818	93.47	13	49.4	1.1	1.4428	1.1
15	96.78	85.7288	82.9683		0.4	1.3095	0.8	1.3635	1	1.414	1.3	1.4552	1.7	1.4934								15	29.646	98.82	1.7	1.5464	1.6	1.5138	1.6	1.5107	1.7	1.512	1.5	1.5721	1.5	1.569	1.6	1.5222	1.7	1.5234		14	33.4162	94.13	14	49.8	1.2	1.4438	1.2
16	96.71	85.7174	82.8973		0.4	1.3092	0.8	1.3632	1.1	1.4128	1.4	1.4549	1.8	1.4934								16	29.409	98.03	1.8	1.5458	1.7	1.5129	1.8	1.5098	1.8	1.5113	1.7	1.5715	1.7	1.5687	1.8	1.5213	1.8	1.5222		15	33.5226	94.43	15	50	1.3	1.4441	1.3
17	96.73	85.7536	82.9494		0.4	1.3092	0.9	1.3632	1.2	1.4128	1.5	1.4549	2	1.4931								17	29.643	98.81	2	1.5448	1.9	1.5117	1.9	1.5095	1.9	1.5113	1.8	1.5712	1.8	1.5687	1.9	1.5206	1.9	1.5216		16	33.544	94.49	16	50.2	1.4	1.4459	1.4
18	96.71	85.7246	82.9043		0.4	1.3086	0.9	1.3625	1.3	1.4134	1.6	1.4546	2.1	1.4927								18	29.517	98.39	2.1	1.5442	2	1.511	2	1.5089	2	1.5104	1.9	1.5706	1.9	1.5665	2	1.5203	2	1.521		17	33.5581	94.53	17	50.5	1.5	1.4459	1.5
19	96.74	85.7008	82.907		0.5	1.3089	1	1.3622	1.3	1.4137	1.7	1.4546	2.2	1.4927								19	29.655	98.85	2.2	1.5436	2.1	1.5104	2.1	1.5082	2.1	1.5098	2.1	1.569	2	1.5665	2.1	1.5194	2.2	1.5206		18	33.5688	94.56	18	45.7	1.6	1.4472	1.6
20	96.68	85.6977	82.8526		0.5	1.3083	1	1.3622	1.4	1.4118	1.8	1.4543	2.4	1.4927								20	29.463	98.21	2.3	1.543	2.3	1.5095	2.2	1.5073	2.3	1.5092	2.2	1.5687	2.2	1.5668	2.2	1.5191	2.3	1.5203		19	33.5546	94.52	19	49.1	1.7	1.4475	1.7
21	96.94	80.4316	77.9704		0.5	1.3086	1.1	1.3616	1.5	1.4121	1.9	1.4543	2.5	1.4927								21	29.661	98.87	2.4	1.5423	2.4	1.5089	2.4	1.5067	2.4	1.5092	2.3	1.5678	2.3	1.5662	2.4	1.5188	2.4	1.5203		20	33.5795	94.59	20	39.9	1.8	1.4478	1.8
22	97.63	80.2376	78.336		0.5	1.308	1.1	1.3616	1.6	1.4131	2	1.4546	2.6	1.4927								22	29.661	98.87	2.6	1.5417	2.5	1.5082	2.5	1.5061	2.5	1.5086	2.4	1.5672	2.4	1.5647	2.5	1.5188	2.5	1.5203		21	33.6043	94.66	21	37.6	1.9	1.449	1.9
23	97.94	79.9789	78.3314		0.6	1.308	1.2	1.3616	1.6	1.4131	2.2	1.4537	2.7	1.4931								23	29.658	98.86	2.7	1.5411	2.6	1.5076	2.6	1.5051	2.7	1.5079	2.6	1.5675	2.5	1.5656	2.6	1.5179	2.7	1.5188		22	33.5795	94.59	22	44.7	2	1.4497	2
24	97.98	79.8514	78.2384		0.6	1.3074	1.2	1.3616	1.7	1.4115	2.2	1.454	2.8	1.4927								24	29.661	98.87	2.8	1.5405	2.7	1.507	2.8	1.5048	2.8	1.5073	2.7	1.5668	2.7	1.565	2.7	1.5179	2.8	1.5191		23	33.6078	94.67	23	37	2.1	1.4497	2.1
25	98.01	79.8261	78.2376		0.6	1.3077	1.3	1.3613	1.8	1.4109	2.3	1.4537	3	1.4924								25	29.529	98.43	2.9	1.5402	2.9	1.5064	2.9	1.5045	2.9	1.5067	2.8	1.5659	2.8	1.5641	2.9	1.5175	2.9	1.5194		24	33.6078	94.67	24	47.5	2.2	1.4503	2.2
26	98.05	79.7071	78.1528		0.6	1.3077	1.3	1.3613	1.9	1.4121	2.4	1.4537	3.1	1.4924								26	29.385	97.95	3.1	1.5392	3	1.5058	3	1.5045	3	1.5067	2.9	1.5653	2.9	1.5628	3	1.5172	3	1.5179		25	33.512	94.4	25	47.3	2.3	1.4512	2.3
27	98.01	79.7337	78.147		0.7	1.307	1.4	1.3616	1.9	1.4109	2.5	1.454	3.3	1.4924								27	29.652	98.84	3.2	1.5392	3.1	1.5058	3.1	1.5036	3.2	1.5064	3.1	1.5656	3.1	1.5637	3.1	1.5169	3.2	1.5175		26	33.37	94	26	47.1	2.4	1.4512	2.4
28	98.03	79.7002	78.1301		0.7	1.307	1.4	1.3616	2	1.4109	2.6	1.4534	3.4	1.4924								28	29.256	97.52	3.3	1.5386	3.3	1.5051	3.3	1.503	3.3	1.5055	3.2	1.5656	3.2	1.5625	3.2	1.5166	3.3	1.5169		27	33.3167	93.85	27	47	2.5	1.4518	2.5
29	98.06	79.5214	77.9787		0.7	1.3077	1.5	1.361	2.1	1.4106	2.7	1.4534	3.5	1.4927								29	29.652	98.84	3.4	1.538	3.4	1.5051	3.4	1.5024	3.4	1.5058	3.3	1.5641	3.3	1.5622	3.4	1.5175	3.4	1.5169		28	33.3096	93.83	28	47.7	2.6	1.4524	2.6
30	98	79.6008	78.0088		0.7	1.3074	1.5	1.361	2.2	1.4106	2.8	1.4534	3.6	1.4927								30	29.601	98.67	3.6	1.5374	3.5	1.5045	3.5	1.5024	3.5	1.5051	3.4	1.5637	3.4	1.5619	3.5	1.5166	3.6	1.5172		29	33.3167	93.85	29	48.1	2.7	1.4528	2.7
31	98.22	74.4322	73.1073		0.8	1.307	1.6	1.3613	2.3	1.4106	2.9	1.4534	3.7	1.4927								31	29.523	98.41	3.7	1.5374	3.6	1.503	3.6	1.5017	3.7	1.5048	3.6	1.5634	3.5	1.5625	3.6	1.5166	3.6	1.5166		30	33.2919	93.78	30	49.6	2.8	1.4534	2.8
32	98.42	74.3679	73.1929		0.8	1.3067	1.6	1.361	2.3	1.4128	3	1.4534	3.9	1.4931								32	29.583	98.61	3.8	1.5365	3.7	1.5036	3.7	1.5017	3.8	1.5042	3.7	1.5631	3.7	1.5606	3.8	1.5175	3.8	1.5175		31	33.2955	93.79	31	50.7	2.9	1.454	2.9
33	98.52	74.4293	73.3278		0.8	1.3067	1.7	1.3616	2.4	1.4106	3.1	1.4537	4	1.4931								33	29.586	98.62	3.9	1.5361	3.9	1.502	3.9	1.502	3.9	1.5042	3.8	1.5637	3.8	1.5603	3.9	1.5169	3.9	1.5163		32	33.2812	93.75	32	51.5	3	1.4543	3
34	98.36	74.6447	73.4206		0.8	1.3064	1.7	1.3613	2.5	1.4109	3.2	1.4534	4.1	1.4931								34	29.598	98.66	4.1	1.5355	4	1.5014	4	1.5017	4	1.5042	3.9	1.5625	3.9	1.5603	4	1.5169	4	1.5163		33	33.2884	93.77	33	51.9	3.1	1.4549	3.1
35	98.39	74.6192	73.4179		0.9	1.3067	1.8	1.3613	2.5	1.4118	3.3	1.4534	4.2	1.4931								35	29.583	98.61	4.2	1.5352	4.1	1.5017	4.1	1.5008	4.1	1.5042	4.1	1.5619	4	1.56	4.1	1.5172	4.2	1.5175		34	33.3842	94.04	34	52.2	3.2	1.4552	3.2
36	98.44	74.6244	73.4603		0.9	1.3064	1.8	1.3613	2.6	1.4106	3.4	1.4534	4.4	1.4934								36	29.544	98.48	4.3	1.5349	4.2	1.5011	4.3	1.5008	4.3	1.5036	4.2	1.5628	4.2	1.5597	4.2	1.5179	4.3	1.5163		35	33.5475	94.5	35	53	3.3	1.4552	3.3
37	98.43	74.7382	73.5648		0.9	1.3064	1.9	1.3613	2.7	1.4103	3.5	1.4534	4.5	1.4934								37	29.529	98.43	4.5	1.5346	4.4	1.5011	4.4	1.5011	4.4	1.503	4.3	1.5631	4.3	1.5594	4.4	1.5166	4.4	1.5163		36	33.5866	94.61	36	53.6	3.4	1.4562	3.4
38	98.4	74.8112	73.6143		0.9	1.3067	1.9	1.3613	2.8	1.4118	3.6	1.4537	4.6	1.4934								38	29.532	98.44	4.6	1.5343	4.5	1.5011	4.5	1.5005	4.5	1.5027	4.4	1.5619	4.4	1.5591	4.5	1.5163	4.5	1.5163		37	33.6043	94.66	37	53.8	3.5	1.4559	3.5
39	98.48	74.7791	73.6424		1	1.3067	2	1.3619	2.8	1.4128	3.7	1.4534	4.7	1.494								39	29.502	98.34	4.7	1.5343	4.6	1.5008	4.6	1.4999	4.7	1.5027	4.6	1.5622	4.5	1.5591	4.6	1.5163	4.7	1.5157		38	33.5866	94.61	38	54.1	3.6	1.4568	3.6
40	98.46	74.7365	73.5855		1	1.3067	2	1.3622	2.9	1.4115	3.8	1.4537	4.8	1.4937								40	29.457	98.19	4.8	1.534	4.7	1.5005	4.7	1.4999	4.8	1.5027	4.7	1.5613	4.7	1.5594	4.7	1.5166	4.8	1.5166		39	33.5901	94.62	39	54.6	3.7	1.4571	3.7
41	98.88	69.753	68.9718		1	1.3067	2.1	1.3616	3	1.4112	3.9	1.4537	5	1.4937								41	29.559	98.53	5	1.533	4.9	1.5002	4.9	1.4999	4.9	1.5024	4.8	1.5613	4.8	1.5594	4.9	1.5175	4.9	1.516		40	33.5688	94.56	40	55.2	3.8	1.4571	3.8
42	98.51	69.8486	68.8079		1	1.3067	2.1	1.361	3.1	1.4112	4	1.454	5.1	1.494								42	29.562	98.54	5.1	1.5327	5	1.5005	5	1.4996	5	1.5027	5	1.5625	4.9	1.5594	5	1.516	5	1.516		41	33.6221	94.71	41	55.7	3.9	1.4577	3.9
43	98.66	69.7747	68.8397		1.1	1.307	2.2	1.361	3.1	1.4131	4.1	1.4543	5.2	1.4949								43	29.574	98.58	5.2	1.533	5.1	1.5002	5.1	1.4996	5.1	1.502	5.1	1.5609	5	1.5594	5.1	1.5166	5.1	1.5154		42	33.3061	93.82	42	55.6	4	1.458	4
44	98.74	69.8598	68.9796		1.1	1.3067	2.2	1.3616	3.2	1.4115	4.2	1.4537	5.3	1.4949								44	29.562	98.54	5.3	1.5321	5.3	1.4999	5.2	1.4996	5.3	1.5024	5.2	1.5622	5.2	1.5591	5.3	1.5172	5.3	1.5157		43	33.6362	94.75	43	54.8	4.1	1.4583	4.1
45	98.2	70.0768	68.8154		1.1	1.3067	2.3	1.3607	3.3	1.4109	4.3	1.454	5.5	1.4943								45	29.475	98.25	5.4	1.5321	5.4	1.4996	5.4	1.5002	5.4	1.5027	5.3	1.5622	5.3	1.5588	5.4	1.5166	5.4	1.516		44	33.6398	94.76	44	54.4	4.2	1.4583	4.2
46	98.47	70.2901	69.2147		1.1	1.307	2.3	1.3616	3.4	1.4118	4.5	1.4543	5.6	1.4949								46	29.487	98.29	5.6	1.5321	5.5	1.4993	5.5	1.4996	5.5	1.5024	5.4	1.5609	5.4	1.5588	5.5	1.5166	5.5	1.5157		45	33.5724	94.57	45	54.4	4.3	1.4586	4.3
47	98.41	70.312	69.194		1.2	1.3064	2.4	1.3628	3.5	1.4109	4.5	1.4546	5.7	1.4952								47	29.541	98.47	5.7	1.5315	5.6	1.4993	5.6	1.4996	5.7	1.5017	5.6	1.5609	5.5	1.5582	5.6	1.5179	5.7	1.516		46	33.3948	94.07	46	54.3	4.4	1.4593	4.4
48	98.54	70.5103	69.4808		1.2	1.3067	2.4	1.3622	3.5	1.4109	4.6	1.454	5.8	1.4949								48	29.547	98.49	5.8	1.5312	5.8	1.4993	5.7	1.4993	5.8	1.5027	5.7	1.5616	5.7	1.5582	5.7	1.5179	5.8	1.5172		47	33.331	93.89	47	54.2	4.5	1.4593	4.5
49	98.5	70.655	69.5952		1.2	1.307	2.5	1.3628	3.6	1.4109	4.7	1.4543	6	1.4955								49	29.118	97.06	5.9	1.5312	5.9	1.4993	5.9	1.4993	5.9	1.502	5.8	1.5613	5.8	1.5582	5.9	1.5182	5.9	1.5166		48	33.3096	93.83	48	54.2	4.6	1.4599	4.6
50	98.46	70.6768	69.5884		1.2	1.307	2.5	1.3625	3.7	1.4112	4.8	1.4546	6.1	1.4952								50	29.169	97.23	6	1.5312	6	1.4986	6	1.4999	6	1.502	5.9	1.5622	5.9	1.5582	6	1.5166	6	1.5166		49	33.2848	93.76	49	54.2	4.7	1.4602	4.7
51	96.13	91.6361	88.0898		1.2	1.307	2.6	1.3628	3.7	1.4121	4.9	1.4549	6.2	1.4955								51	29.43	98.1	6.2	1.5306	6.1	1.4989	6.1	1.4993	6.2	1.5017	6.1	1.5616	6	1.5585	6.1	1.5169	6.2	1.516		50	33.3061	93.82	50	54.3	4.8	1.4608	4.8
52	95.06	91.5981	87.0731		1.3	1.3077	2.6	1.3628	3.8	1.4112	5	1.4543	6.3	1.4955								52	29.289	97.63	6.3	1.5306	6.3	1.4986	6.2	1.4996	6.3	1.5017	6.2	1.5609	6.2	1.5591	6.2	1.5166	6.3	1.5166		51	33.2955	93.79	51	54.4	4.9	1.4605	4.9
53	95.08	91.5925	87.0861		1.3	1.3074	2.7	1.3628	3.9	1.4109	5.1	1.4546	6.5	1.4968								53	29.325	97.75	6.4	1.5306	6.4	1.4986	6.4	1.4993	6.4	1.5024	6.3	1.5606	6.3	1.5582	6.4	1.5179	6.4	1.5169		52	33.2812	93.75	52	55.2	5	1.4605	5
54	95.07	91.6199	87.103		1.3	1.3077	2.7	1.3616	4	1.4112	5.2	1.4546	6.6	1.4965								54	29.343	97.81	6.5	1.5306	6.5	1.4993	6.5	1.4999	6.5	1.502	6.4	1.5606	6.4	1.5582	6.5	1.5169	6.5	1.5166		53	33.2848	93.76	53	55.2	5.1	1.4614	5.1
55	95.08	91.3307	86.8372		1.4	1.308	2.8	1.3622	4	1.4112	5.3	1.4549	6.7	1.4965								55	29.292	97.64	6.7	1.5299	6.6	1.4989	6.6	1.4993	6.6	1.502	6.5	1.5606	6.5	1.5585	6.6	1.5166	6.7	1.5175		54	33.3203	93.86	54	49.7	5.2	1.4617	5.2
56	95.03	91.628	87.0741		1.4	1.308	2.8	1.3616	4.1	1.4118	5.4	1.4549	6.8	1.4965								56	29.286	97.62	6.8	1.5303	6.8	1.4983	6.7	1.4996	6.8	1.502	6.7	1.5613	6.7	1.5594	6.7	1.5179	6.8	1.5172		55	33.2884	93.77	55	41.2	5.3	1.4621	5.3
57	95.09	91.6492	87.1492		1.4	1.3077	2.9	1.3622	4.2	1.4115	5.5	1.4549	7	1.4968								57	29.403	98.01	6.9	1.5296	6.9	1.4989	6.9	1.5002	6.9	1.5024	6.8	1.5619	6.8	1.5588	6.9	1.5166	6.9	1.5163		56	33.5759	94.58	56	35.2	5.4	1.4621	5.4
58	95.05	91.6498	87.1132		1.4	1.3074	2.9	1.3619	4.3	1.4115	5.6	1.4549	7.1	1.4968								58	29.064	96.88	7.1	1.5293	7	1.4989	7	1.4996	7	1.503	6.9	1.5609	6.9	1.5591	7	1.5169	7	1.5166		57	33.4943	94.35			5.5	1.4624	5.5
59	95.08	91.6105	87.1033		1.4	1.3077	3	1.3619	4.4	1.4118	5.7	1.4559	7.3	1.4968								59	29.271	97.57	7.2	1.5293	7.1	1.4989	7.1	1.4999	7.1	1.5024	7	1.5609	7	1.5597	7.1	1.5197	7.2	1.5166		58	33.5901	94.62			5.6	1.4627	5.6
60	95.01	91.5825	87.0125		1.5	1.3077	3	1.3622	4.4	1.4137	5.9	1.4555	7.4	1.4974								60	29.445	98.15	7.3	1.529	7.3	1.4983	7.2	1.5002	7.3	1.5027	7.2	1.5628	7.2	1.5597	7.3	1.5172	7.3	1.5169		59	33.5759	94.58			5.7	1.4624	5.7
					1.5	1.3074	3.1	1.3625	4.5	1.4118	5.9	1.4559	7.5	1.4971								61	29.373	97.91	7.4	1.5293	7.4	1.4986	7.4	1.5005	7.4	1.5024	7.3	1.5625	7.3	1.5591	7.4	1.5191	7.4	1.5172		60	33.6078	94.67			5.8	1.4627	5.8
					1.5	1.308	3.1	1.3622	4.6	1.4121	6	1.4555	7.6	1.4971								62	29.328	97.76	7.5	1.5293	7.5	1.4986	7.5	1.4999	7.5	1.503	7.4	1.5625	7.4	1.5603	7.5	1.5179	7.5	1.5172		61	33.5795	94.59			5.9	1.463	5.9
					1.6	1.3077	3.2	1.3616	4.6	1.4128	6.1	1.4555	7.7	1.4974								63	29.442	98.14	7.7	1.5287	7.6	1.4986	7.6	1.4999	7.7	1.503	7.6	1.5622	7.6	1.5597	7.6	1.5191	7.6	1.5179		62	33.5936	94.63			6	1.4633	6
					1.6	1.3074	3.2	1.3619	4.7	1.4128	6.2	1.4555	7.9	1.4977								64	29.205	97.35	7.8	1.5287	7.8	1.4989	7.8	1.5002	7.8	1.503	7.7	1.5625	7.7	1.5597	7.8	1.5179	7.8	1.5172		63	33.5404	94.48			6.1	1.4639	6.1
					1.6	1.3074	3.3	1.3604	4.8	1.4128	6.3	1.4559	8	1.4974								65	29.547	98.49	7.9	1.5287	7.9	1.4993	7.9	1.5005	7.9	1.5039	7.8	1.5619	7.8	1.56	7.9	1.5175	7.9	1.5172		64	33.5581	94.53			6.2	1.4639	6.2
					1.6	1.3074	3.3	1.3607	4.9	1.4125	6.4	1.4562	8.1	1.4974								66	29.445	98.15	8	1.5287	8	1.4989	8	1.5002	8	1.503	7.9	1.5625	7.9	1.5597	8	1.5172	8	1.5172		65	33.6362	94.75			6.3	1.4639	6.3
					1.7	1.3074	3.4	1.3607	5	1.4131	6.5	1.4562	8.2	1.4983								67	29.586	98.62	8.2	1.5284	8.2	1.4996	8.1	1.5011	8.2	1.5036	8	1.5634	8	1.56	8.1	1.5175	8.2	1.5179		66	33.4055	94.1			6.4	1.4645	6.4
					1.7	1.3077	3.4	1.361	5	1.4125	6.6	1.4565	8.3	1.4977								68	29.454	98.18	8.3	1.5284	8.2	1.4989	8.2	1.5005	8.3	1.5036	8.2	1.5625	8.2	1.5606	8.2	1.5188	8.3	1.5182		67	33.3416	93.92			6.5	1.4645	6.5
					1.7	1.308	3.5	1.3601	5.1	1.4125	6.7	1.4565	8.5	1.498								69	29.16	97.2	8.4	1.5284	8.4	1.4993	8.4	1.5011	8.4	1.5036	8.3	1.5628	8.3	1.5609	8.4	1.5185	8.4	1.5182		68	33.3025	93.81			6.6	1.4652	6.6
					1.7	1.3077	3.5	1.361	5.2	1.4131	6.8	1.4565	8.6	1.4983								70	29.526	98.42	8.5	1.5284	8.5	1.4993	8.5	1.5005	8.5	1.5045	8.4	1.5631	8.4	1.5603	8.5	1.5203	8.5	1.5182		69	33.2706	93.72			6.7	1.4648	6.7
					1.7	1.3077	3.6	1.3604	5.2	1.4125	6.9	1.4568	8.7	1.4989								71	29.436	98.12	8.7	1.5281	8.6	1.4996	8.6	1.5011	8.7	1.5045	8.5	1.5634	8.5	1.5606	8.6	1.5188	8.7	1.5185		70	33.267	93.71			6.8	1.4652	6.8
					1.8	1.3077	3.6	1.3597	5.3	1.4125	7	1.4574	8.9	1.4993								72	29.457	98.19	8.8	1.5281	8.7	1.4999	8.8	1.5008	8.8	1.5048	8.7	1.5631	8.7	1.5606	8.8	1.52	8.8	1.5191		71	33.2564	93.68			6.9	1.4655	6.9
					1.8	1.308	3.7	1.3597	5.4	1.4128	7.1	1.4571	9	1.4989								73	29.097	96.99	8.9	1.5281	8.9	1.4996	8.9	1.5008	8.9	1.5045	8.8	1.5641	8.8	1.5609	8.9	1.521	8.9	1.5194		72	33.2741	93.73			7	1.4664	7
					1.8	1.3083	3.7	1.3597	5.5	1.4125	7.2	1.4571	9.1	1.4993								74	29.43	98.1	9.1	1.5284	9	1.4996	9	1.5014	9	1.5048	8.9	1.5647	8.9	1.5609	9	1.5206	9	1.5194		73	33.2706	93.72			7.1	1.4664	7.1
					1.9	1.3083	3.8	1.3604	5.5	1.4128	7.3	1.4571	9.2	1.4993								75	29.496	98.32	9.2	1.5281	9.1	1.4999	9.1	1.5014	9.1	1.5055	9.1	1.5634	9	1.5616	9.1	1.5216	9.2	1.5197		74	33.2458	93.65			7.2	1.4661	7.2
					1.9	1.3083	3.8	1.3604	5.6	1.4131	7.5	1.4577	9.4	1.5002								76	29.496	98.32	9.3	1.5287	9.3	1.5002	9.3	1.5011	9.3	1.5048	9.2	1.565	9.2	1.5613	9.2	1.5213	9.3	1.52		75	33.5014	94.37			7.3	1.4664	7.3
					1.9	1.3086	3.9	1.3604	5.7	1.4131	7.5	1.4577	9.5	1.5002								77	29.391	97.97	9.4	1.5284	9.4	1.5002	9.4	1.5011	9.4	1.5051	9.3	1.5641	9.3	1.5622	9.4	1.521	9.4	1.521		76	33.583	94.6			7.4	1.467	7.4
					1.9	1.3086	3.9	1.3597	5.8	1.4137	7.6	1.4583	9.6	1.5005								78	29.424	98.08	9.5	1.5284	9.5	1.5002	9.5	1.5014	9.5	1.5055	9.4	1.5647	9.4	1.5619	9.5	1.5225	9.5	1.521		77	33.583	94.6			7.5	1.467	7.5
					2	1.3083	4	1.3601	5.9	1.4143	7.7	1.458	9.7	1.5005								79	29.472	98.24	9.7	1.5284	9.6	1.5011	9.6	1.5017	9.7	1.5055	9.6	1.5641	9.5	1.5622	9.6	1.5225	9.7	1.5222		78	33.5936	94.63			7.6	1.467	7.6
					2	1.3089	4	1.3604	5.9	1.4134	7.8	1.4586	9.8	1.5008								80	29.514	98.38	9.8	1.5281	9.8	1.5008	9.8	1.502	9.8	1.5055	9.7	1.565	9.7	1.5631	9.8	1.5228	9.8	1.5213		79	33.5972	94.64			7.7	1.4673	7.7
					2	1.3086	4.1	1.3604	6	1.4134	7.9	1.4583	10	1.5014								81	29.541	98.47	9.9	1.529	9.9	1.5008	9.9	1.502	9.9	1.5064	9.8	1.5647	9.8	1.5625	9.9	1.5222	9.9	1.5219		80	33.5724	94.57			7.8	1.4676	7.8
					2	1.3086	4.1	1.3604	6.1	1.4137	8	1.459	10.1	1.5017								82	29.466	98.22	10.1	1.529	10	1.5008	10	1.502	10	1.5061	9.9	1.5659	9.9	1.5625	10	1.5216	10	1.5241		81	33.5936	94.63			7.9	1.4683	7.9
					2.1	1.3089	4.2	1.3601	6.2	1.4143	8.1	1.4593	10.2	1.502								83	29.376	97.92	10.2	1.529	10.1	1.5011	10.1	1.5024	10.2	1.507	10	1.5662	10	1.5628	10.1	1.5219	10.2	1.5234		82	33.5866	94.61			8	1.4676	8
					2.1	1.3086	4.2	1.3601	6.2	1.4146	8.2	1.4586	10.3	1.5014								84	29.442	98.14	10.3	1.5287	10.3	1.5014	10.3	1.5024	10.3	1.5067	10.2	1.5653	10.2	1.5628	10.2	1.5228	10.3	1.5244		83	33.6185	94.7			8.1	1.4679	8.1
					2.1	1.3089	4.3	1.3604	6.3	1.414	8.3	1.459	10.5	1.5017								85	29.547	98.49	10.4	1.529	10.4	1.5011	10.4	1.5027	10.4	1.5067	10.3	1.5672	10.3	1.5631	10.4	1.5228	10.4	1.5244		84	33.6256	94.72			8.2	1.4689	8.2
					2.1	1.3089	4.3	1.3607	6.4	1.414	8.4	1.459	10.6	1.5017								86	29.541	98.47	10.6	1.5293	10.5	1.5014	10.5	1.5036	10.6	1.5076	10.4	1.5659	10.4	1.5637	10.5	1.5228	10.5	1.5256		85	33.6292	94.73			8.3	1.4692	8.3
					2.2	1.3092	4.4	1.3607	6.5	1.414	8.5	1.459	10.7	1.5027								87	29.499	98.33	10.7	1.5293	10.6	1.502	10.6	1.503	10.6	1.5067	10.6	1.5662	10.5	1.5634	10.6	1.5231	10.7	1.5262		86	33.4907	94.34			8.4	1.4689	8.4
					2.2	1.3089	4.4	1.3607	6.5	1.414	8.6	1.4596	10.9	1.503								88	29.43	98.1	10.8	1.529	10.8	1.5017	10.7	1.5036	10.8	1.507	10.7	1.5662	10.7	1.5644	10.7	1.5231	10.8	1.5247		87	33.3736	94.01			8.5	1.4689	8.5
					2.2	1.3092	4.5	1.3607	6.6	1.4143	8.7	1.4602	11	1.5033								89	29.409	98.03	10.9	1.529	10.9	1.5027	10.9	1.5036	10.9	1.507	10.8	1.5668	10.8	1.5647	10.9	1.5241	10.9	1.5262		88	33.3451	93.93			8.6	1.4692	8.6
					2.2	1.3092	4.5	1.361	6.7	1.4156	8.8	1.4605	11.1	1.5027								90	29.418	98.06	11.1	1.5293	11	1.502	11	1.5039	11	1.5079	10.9	1.5672	10.9	1.5637	11	1.5241	11.1	1.5262		89	33.3381	93.91			8.7	1.4698	8.7
					2.3	1.3092	4.6	1.3607	6.8	1.4165	8.9	1.4605	11.2	1.5027								91	29.37	97.9	11.2	1.5293	11.1	1.5027	11.1	1.5042	11.1	1.5076	11.1	1.5678	11	1.5644	11.1	1.5262	11.2	1.5247		90	33.3239	93.87			8.8	1.4698	8.8
					2.3	1.3095	4.6	1.361	6.8	1.4152	9	1.4608	11.3	1.5027								92	29.475	98.25	11.3	1.5296	11.3	1.5024	11.3	1.5048	11.3	1.5076	11.2	1.5678	11.2	1.5647	11.3	1.5259	11.3	1.525		91	33.3132	93.84			8.9	1.4701	8.9
					2.3	1.3095	4.7	1.3619	6.9	1.4146	9.1	1.4608	11.5	1.5033								93	29.451	98.17	11.4	1.5293	11.4	1.5036	11.4	1.5051	11.4	1.5076	11.3	1.5675	11.3	1.565	11.4	1.5247	11.4	1.5259		92	33.2955	93.79			9	1.4704	9
					2.3	1.3095	4.7	1.361	7	1.4152	9.2	1.4605	11.6	1.5036								94	29.436	98.12	11.6	1.529	11.5	1.5027	11.5	1.5051	11.6	1.5079	11.4	1.5678	11.4	1.5656	11.5	1.5247	11.5	1.5256		93	33.299	93.8			9.1	1.4707	9.1
					2.4	1.3095	4.8	1.3613	7	1.4149	9.3	1.4605	11.7	1.5039								95	29.445	98.15	11.7	1.5296	11.6	1.5039	11.6	1.5051	11.7	1.5086	11.5	1.5678	11.5	1.5653	11.6	1.5265	11.7	1.5262		94	33.2812	93.75			9.2	1.4704	9.2
					2.4	1.3101	4.8	1.3613	7.1	1.4149	9.4	1.4608	11.9	1.5045								96	29.442	98.14	11.8	1.5293	11.7	1.503	11.8	1.5055	11.8	1.5086	11.7	1.5681	11.6	1.5653	11.7	1.5256	11.8	1.5265		95	33.2955	93.79			9.3	1.4704	9.3
					2.4	1.3098	4.9	1.3616	7.2	1.4149	9.5	1.4608	12	1.5048								97	29.439	98.13	11.9	1.5299	11.9	1.5039	11.9	1.5058	11.9	1.5086	11.8	1.5684	11.8	1.5653	11.9	1.5268	11.9	1.5268		96	33.2422	93.64			9.4	1.4707	9.4
					2.4	1.3098	4.9	1.3613	7.3	1.4149	9.6	1.4614	12.1	1.5042								98	29.46	98.2	12.1	1.5299	12	1.5036	12	1.5061	12	1.5089	11.9	1.5687	11.9	1.5665	12	1.5262	12	1.5275		97	33.2244	93.59			9.5	1.471	9.5
					2.5	1.3095	5	1.3625	7.3	1.4159	9.7	1.4614	12.2	1.5048								99	29.421	98.07	12.2	1.5299	12.1	1.5042	12.1	1.5055	12.2	1.5092	12.1	1.5684	12	1.5662	12.1	1.5272	12.1	1.5272		98	33.4978	94.36			9.6	1.4717	9.6
					2.5	1.3101	5	1.3616	7.4	1.4162	9.8	1.4621	12.3	1.5048								100	29.448	98.16	12.3	1.5303	12.3	1.5042	12.2	1.5061	12.3	1.5092	12.2	1.5687	12.2	1.5662	12.3	1.5268	12.3	1.5299		99	33.6007	94.65			9.7	1.4717	9.7
					2.5	1.3098	5.1	1.3613	7.5	1.4162	9.9	1.4617	12.5	1.5061								101	29.415	98.05	12.5	1.5299	12.4	1.5042	12.4	1.5061	12.4	1.5095	12.3	1.5684	12.3	1.5662	12.4	1.5265	12.4	1.5293		100	33.6185	94.7			9.8	1.4717	9.8
					2.5	1.3098	5.1	1.3625	7.6	1.4159	10	1.4621	12.6	1.5055								102	29.433	98.11	12.6	1.5299	12.5	1.5045	12.5	1.5061	12.5	1.5101	12.5	1.569	12.4	1.5668	12.5	1.5262	12.5	1.5281		101	33.6433	94.77			9.9	1.4717	9.9
					2.6	1.3101	5.2	1.3628	7.7	1.4174	10.1	1.4624	12.7	1.5055								103	29.439	98.13	12.7	1.5306	12.6	1.5045	12.6	1.507	12.7	1.5107	12.6	1.5696	12.6	1.5665	12.6	1.5272	12.6	1.5281		102	33.654	94.8			10	1.4723	10
					2.6	1.3101	5.2	1.3625	7.7	1.4159	10.2	1.4627	12.9	1.5061								104	29.445	98.15	12.8	1.5303	12.8	1.5048	12.7	1.5067	12.8	1.5104	12.7	1.5696	12.7	1.5678	12.7	1.5268	12.8	1.5284		103	33.6682	94.84			10.1	1.4723	10.1
					2.6	1.3098	5.3	1.3616	7.8	1.4162	10.3	1.4627	13	1.5058								105	29.454	98.18	12.9	1.5306	12.9	1.5048	12.9	1.507	12.9	1.5107	12.8	1.5696	12.8	1.5681	12.9	1.5278	12.9	1.5287		104	33.2138	93.56			10.2	1.4723	10.2
					2.6	1.3101	5.3	1.3625	7.9	1.4165	10.4	1.4633	13.1	1.5061								106	29.439	98.13	13.1	1.5303	13	1.5051	13	1.5076	13	1.511	13	1.5699	12.9	1.5684	13	1.5275	13	1.5293		105	33.5262	94.44			10.3	1.4723	10.3
					2.7	1.3101	5.4	1.3619	7.9	1.4159	10.5	1.463	13.2	1.5064								107	29.439	98.13	13.2	1.5306	13.1	1.5051	13.1	1.5076	13.2	1.511	13.1	1.5699	13	1.5675	13.1	1.5281	13.2	1.5287		106	33.2884	93.77			10.4	1.4729	10.4
					2.7	1.3098	5.4	1.3622	8	1.4156	10.6	1.4627	13.3	1.5061								108	29.439	98.13	13.3	1.5309	13.3	1.5055	13.3	1.5073	13.3	1.5113	13.2	1.5703	13.2	1.5675	13.3	1.5281	13.3	1.5293		107	33.6185	94.7			10.5	1.4732	10.5
					2.7	1.3101	5.5	1.3628	8.1	1.4159	10.7	1.463	13.5	1.5064								109	29.442	98.14	13.4	1.5309	13.4	1.5055	13.4	1.5076	13.4	1.5113	13.3	1.5706	13.3	1.5687	13.4	1.5284	13.4	1.5296		108	33.5404	94.48			10.6	1.4732	10.6
					2.7	1.3101	5.5	1.3619	8.2	1.4165	10.8	1.4633	13.6	1.507								110	29.427	98.09	13.5	1.5312	13.5	1.5061	13.5	1.5079	13.5	1.5117	13.4	1.5709	13.4	1.5687	13.5	1.5287	13.5	1.5309		109	33.6469	94.78			10.7	1.4735	10.7
					2.8	1.3105	5.6	1.3622	8.3	1.4174	10.9	1.4633	13.7	1.5079								111	29.448	98.16	13.7	1.5312	13.7	1.5064	13.6	1.5082	13.7	1.5113	13.6	1.5712	13.6	1.5681	13.6	1.5278	13.7	1.5306		110	33.4871	94.33			10.8	1.4732	10.8
					2.8	1.3105	5.6	1.3622	8.3	1.4165	11	1.4642	13.8	1.5073								112	29.49	98.3	13.8	1.5312	13.8	1.5064	13.8	1.5082	13.8	1.5123	13.7	1.5709	13.7	1.569	13.7	1.529	13.8	1.5296		111	33.3984	94.08			10.9	1.4738	10.9
					2.8	1.3101	5.7	1.3625	8.4	1.4162	11.1	1.4642	14	1.5082								113	29.499	98.33	13.9	1.5312	13.9	1.5064	13.9	1.5082	13.9	1.5123	13.8	1.5721	13.8	1.5684	13.9	1.5284	13.9	1.5318		112	33.4836	94.32			11	1.4738	11
					2.8	1.3108	5.7	1.3622	8.5	1.4165	11.2	1.4645	14.1	1.5076								114	29.517	98.39	14	1.5315	14	1.5067	14	1.5089	14	1.5123	14	1.5718	13.9	1.569	14	1.5275	14	1.5321		113	33.5901	94.62			11.1	1.4745	11.1
					2.9	1.3105	5.8	1.3632	8.6	1.4177	11.3	1.4642	14.2	1.5082								115	29.505	98.35	14.2	1.5315	14.1	1.5067	14.1	1.5089	14.1	1.5123	14	1.5724	14	1.5696	14.1	1.5275	14.2	1.5306		114	33.583	94.6			11.2	1.4745	11.2
					2.9	1.3108	5.8	1.3628	8.6	1.418	11.4	1.4642	14.3	1.5082								116	29.502	98.34	14.3	1.5318	14.3	1.507	14.3	1.5089	14.3	1.5123	14.2	1.573	14.2	1.5696	14.3	1.5293	14.3	1.5303		115	33.5652	94.55			11.3	1.4748	11.3
					2.9	1.3108	5.9	1.3628	8.7	1.4174	11.5	1.4648	14.5	1.5089								117	29.508	98.36	14.4	1.5315	14.4	1.5073	14.4	1.5098	14.4	1.5129	14.3	1.573	14.3	1.5703	14.4	1.5284	14.4	1.5306		116	33.512	94.4			11.4	1.4751	11.4
					2.9	1.3108	5.9	1.3641	8.8	1.4177	11.6	1.4655	14.6	1.5089								118	29.532	98.44	14.6	1.5315	14.5	1.5079	14.5	1.5092	14.5	1.5129	14.4	1.573	14.4	1.5703	14.5	1.5296	14.5	1.5309		117	33.3522	93.95			11.5	1.4751	11.5
					3	1.3111	6	1.3628	8.9	1.4171	11.7	1.4655	14.7	1.5092								119	29.517	98.39	14.7	1.5315	14.6	1.5076	14.6	1.5098	14.7	1.5129	14.6	1.5727	14.5	1.5709	14.6	1.5293	14.6	1.5327		118	33.4588	94.25			11.6	1.4751	11.6
					3	1.3111	6	1.3628	8.9	1.4174	11.8	1.4655	14.9	1.5098								120	29.52	98.4	14.8	1.5318	14.8	1.5079	14.7	1.5095	14.8	1.5135	14.7	1.5727	14.7	1.5709	14.7	1.5306	14.8	1.5312		119	33.4268	94.16			11.7	1.4757	11.7
					3	1.3111	6.1	1.3635	9	1.4171	11.9	1.4658	15	1.5095								121	29.52	98.4	14.9	1.5321	14.9	1.5086	14.9	1.5101	14.9	1.5138	14.8	1.5727	14.8	1.5712	14.9	1.5309	14.9	1.5318		120	33.4339	94.18			11.8	1.476	11.8
					3	1.3111	6.1	1.3635	9.1	1.4171	12	1.4655	15.1	1.5098								122	29.487	98.29	15.1	1.5318	15	1.5089	15	1.5107	15	1.5135	14.9	1.5727	14.9	1.5709	15	1.5303	15	1.5309		121	33.4339	94.18			11.9	1.4754	11.9
					3.1	1.3114	6.2	1.3638	9.2	1.4177	12.1	1.4658	15.2	1.511								123	29.517	98.39	15.2	1.5321	15.2	1.5089	15.1	1.5107	15.1	1.5141	15.1	1.5734	15	1.5709	15.1	1.5312	15.2	1.5309		122	33.4233	94.15			12	1.476	12
					3.1	1.3108	6.2	1.3635	9.2	1.4183	12.2	1.4667	15.4	1.5104								124	29.508	98.36	15.3	1.5324	15.2	1.5089	15.2	1.5101	15.3	1.5141	15.2	1.5734	15.2	1.5712	15.3	1.5315	15.3	1.5312		123	33.4623	94.26			12.1	1.476	12.1
					3.1	1.3114	6.3	1.3635	9.3	1.4187	12.3	1.4667	15.5	1.5104								125	29.52	98.4	15.4	1.5321	15.4	1.5086	15.4	1.5104	15.4	1.5144	15.3	1.5746	15.3	1.5712	15.4	1.5306	15.4	1.5312		124	33.6433	94.77			12.2	1.4763	12.2
					3.1	1.3114	6.3	1.3641	9.4	1.419	12.4	1.4664	15.6	1.511								126	29.505	98.35	15.5	1.5324	15.5	1.5089	15.5	1.5107	15.5	1.5141	15.4	1.5743	15.4	1.5721	15.5	1.5306	15.5	1.5327		125	33.5652	94.55			12.3	1.4763	12.3
					3.2	1.3114	6.4	1.3641	9.5	1.4177	12.5	1.467	15.7	1.511								127	29.508	98.36	15.7	1.5324	15.6	1.5098	15.6	1.511	15.7	1.5144	15.6	1.5743	15.5	1.5715	15.6	1.5309	15.7	1.5318		126	33.7285	95.01			12.4	1.4763	12.4
					3.2	1.3114	6.4	1.3635	9.5	1.418	12.6	1.4664	15.8	1.5113								128	29.493	98.31	15.8	1.5327	15.8	1.5095	15.8	1.511	15.8	1.5148	15.7	1.574	15.7	1.5715	15.7	1.5312	15.8	1.5309		127	33.7499	95.07			12.5	1.4769	12.5
					3.2	1.3114	6.5	1.3635	9.6	1.419	12.7	1.4667	16	1.5113								129	29.514	98.38	15.9	1.5327	15.9	1.5095	15.9	1.5113	15.9	1.5154	15.8	1.5752	15.8	1.5718	15.9	1.5312	15.9	1.5312		128	33.7854	95.17			12.6	1.4766	12.6
					3.2	1.3117	6.5	1.3635	9.7	1.4199	12.8	1.467	16.1	1.5117								130	29.496	98.32	16.1	1.5327	16	1.5098	16	1.5113	16	1.5151	15.9	1.5752	15.9	1.5727	16	1.5312	16	1.5312		129	33.7499	95.07			12.7	1.4769	12.7
					3.3	1.3114	6.6	1.3638	9.8	1.4202	12.9	1.467	16.2	1.5123								131	29.481	98.27	16.2	1.5334	16.1	1.5104	16.1	1.5113	16.2	1.5154	16.1	1.5749	16	1.5727	16.1	1.5312	16.1	1.5324		130	33.6682	94.84			12.8	1.4769	12.8
					3.3	1.3117	6.6	1.3638	9.8	1.4183	13	1.4673	16.3	1.5123								132	29.484	98.28	16.3	1.533	16.3	1.5101	16.2	1.5117	16.3	1.5154	16.2	1.5758	16.2	1.5727	16.2	1.534	16.3	1.5321		131	33.6362	94.75			12.9	1.4772	12.9
					3.3	1.3117	6.7	1.365	9.9	1.419	13.1	1.4679	16.5	1.5126								133	29.487	98.29	16.4	1.533	16.4	1.5104	16.4	1.5123	16.4	1.5157	16.3	1.5761	16.3	1.573	16.4	1.5324	16.4	1.5327		132	33.4978	94.36			13	1.4776	13
					3.3	1.3117	6.7	1.365	10	1.4199	13.2	1.4676	16.6	1.5132								134	29.496	98.32	16.6	1.5334	16.5	1.5104	16.5	1.512	16.5	1.516	16.4	1.5755	16.4	1.5734	16.5	1.5321	16.5	1.5321		133	33.2777	93.74			13.1	1.4772	13.1
					3.4	1.3117	6.8	1.3638	10.1	1.419	13.3	1.4676	16.7	1.5132								135	29.487	98.29	16.7	1.5337	16.6	1.5113	16.6	1.512	16.6	1.516	16.6	1.5765	16.6	1.5727	16.6	1.5318	16.7	1.5327		134	33.5724	94.57			13.2	1.4776	13.2
					3.4	1.3117	6.8	1.3641	10.1	1.419	13.4	1.4679	16.8	1.5132								136	29.496	98.32	16.8	1.5334	16.8	1.5113	16.8	1.5123	16.8	1.5163	16.7	1.5755	16.7	1.5734	16.8	1.5318	16.8	1.5324		135	33.6327	94.74			13.3	1.4782	13.3
					3.4	1.312	6.9	1.365	10.2	1.419	13.5	1.4689	17	1.5141								137	29.484	98.28	16.9	1.534	16.9	1.5113	16.9	1.5123	16.9	1.5163	16.8	1.5758	16.8	1.5734	16.9	1.5321	16.9	1.5334		136	33.5546	94.52			13.4	1.4785	13.4
					3.4	1.3117	6.9	1.3641	10.3	1.4193	13.6	1.4686	17.1	1.5141								138	29.475	98.25	17.1	1.534	17	1.5113	17	1.5129	17	1.5163	16.9	1.5758	16.9	1.5734	17	1.5349	17	1.5349		137	33.5014	94.37			13.5	1.4785	13.5
					3.5	1.3123	7	1.3641	10.4	1.4205	13.7	1.4689	17.2	1.5135								139	29.49	98.3	17.2	1.534	17.1	1.5113	17.1	1.5129	17.2	1.5166	17.1	1.5758	17.1	1.574	17.1	1.5327	17.2	1.5327		138	33.4871	94.33			13.6	1.4785	13.6
					3.5	1.3123	7	1.3656	10.4	1.4208	13.8	1.4692	17.3	1.5141								140	29.457	98.19	17.3	1.5343	17.3	1.512	17.2	1.5132	17.3	1.5166	17.2	1.5761	17.2	1.5737	17.2	1.533	17.3	1.533		139	33.4694	94.28			13.7	1.4788	13.7
					3.5	1.3123	7.1	1.365	10.5	1.4199	13.9	1.4689	17.5	1.5144								141	29.502	98.34	17.4	1.534	17.4	1.512	17.4	1.5138	17.4	1.5169	17.3	1.5774	17.3	1.5737	17.4	1.533	17.4	1.533		140	33.4588	94.25			13.8	1.4788	13.9
					3.5	1.3123	7.1	1.3659	10.6	1.4196	14	1.4695	17.6	1.5141								142	29.466	98.22	17.6	1.5343	17.5	1.5123	17.5	1.5132	17.5	1.5172	17.4	1.5771	17.4	1.5737	17.5	1.5334	17.5	1.5346		141	33.4659	94.27			13.9	1.4788	13.9
					3.6	1.3126	7.2	1.3656	10.7	1.4199	14.1	1.4698	17.7	1.5141								143	29.424	98.08	17.7	1.5346	17.6	1.5123	17.6	1.5135	17.7	1.5172	17.5	1.5768	17.5	1.5743	17.6	1.5349	17.7	1.5337		142	33.4623	94.26			14	1.4791	14
					3.6	1.3123	7.2	1.3653	10.7	1.4205	14.2	1.4698	17.8	1.5151								144	29.4	98	17.8	1.5346	17.8	1.5123	17.8	1.5138	17.8	1.5175	17.7	1.5768	17.7	1.574	17.7	1.533	17.8	1.5337		143	33.4588	94.25			14.1	1.4794	14.1
					3.6	1.3126	7.3	1.3656	10.8	1.4205	14.3	1.4701	18	1.5154								145	29.391	97.97	17.9	1.5343	17.9	1.5123	17.9	1.5138	17.9	1.5175	17.8	1.5783	17.8	1.574	17.9	1.5349	17.9	1.5334		144	33.7179	94.98			14.2	1.4794	14.2
					3.6	1.3126	7.3	1.3659	10.9	1.4202	14.5	1.4698	18.1	1.5157								146	29.385	97.95	18	1.5343	18	1.5126	18	1.5144	18.1	1.5182	17.9	1.578	17.9	1.5743	18	1.5337	18.1	1.5346		145	33.5297	94.45			14.3	1.4797	14.3
					3.7	1.3126	7.4	1.3666	11	1.4205	14.5	1.4698	18.2	1.516								147	29.382	97.94	18.2	1.5346	18.1	1.5129	18.1	1.5148	18.2	1.5179	18.1	1.5786	18	1.5746	18.1	1.5334	18.1	1.5337		146	33.8102	95.24			14.4	1.4794	14.4
					3.7	1.3126	7.4	1.3666	11	1.4208	14.6	1.4701	18.4	1.5169								148	29.37	97.9	18.3	1.5349	18.3	1.5132	18.2	1.5148	18.3	1.5185	18.2	1.5774	18.2	1.5749	18.2	1.5334	18.3	1.534		147	33.6221	94.71			14.5	1.48	14.5
					3.7	1.3126	7.5	1.3666	11.1	1.4205	14.7	1.4701	18.5	1.5163								149	29.37	97.9	18.4	1.5349	18.4	1.5129	18.4	1.5148	18.4	1.5182	18.3	1.5789	18.3	1.5749	18.4	1.5361	18.4	1.5346		148	33.7889	95.18			14.6	1.48	14.6
					3.7	1.3129	7.5	1.3675	11.2	1.4205	14.8	1.4701	18.6	1.516								150	29.373	97.91	18.6	1.5349	18.5	1.5132	18.5	1.5148	18.5	1.5188	18.5	1.578	18.4	1.5752	18.5	1.5343	18.5	1.5343		149	33.7179	94.98			14.7	1.48	14.7
					3.8	1.3136	7.6	1.3669	11.2	1.4208	14.9	1.471	18.7	1.5169								151	29.352	97.84	18.7	1.5349	18.6	1.5135	18.6	1.5151	18.7	1.5185	18.6	1.578	18.5	1.5755	18.6	1.5346	18.7	1.5346		150	33.8457	95.34			14.8	1.4803	14.8
					3.8	1.3132	7.6	1.3684	11.3	1.4218	15	1.4704	18.8	1.5172								152	29.346	97.82	18.8	1.5355	18.8	1.5135	18.7	1.5154	18.8	1.5188	18.7	1.5789	18.7	1.5761	18.8	1.5349	18.8	1.5346		151	33.8315	95.3			14.9	1.4803	14.9
					3.8	1.3129	7.7	1.3681	11.4	1.4208	15.1	1.4707	19	1.5185								153	29.355	97.85	18.9	1.5358	18.9	1.5138	18.9	1.5154	18.9	1.5188	18.8	1.5789	18.8	1.5755	18.9	1.5365	18.9	1.5346		152	33.5049	94.38			15	1.4807	15
					3.8	1.3129	7.7	1.3681	11.5	1.4221	15.2	1.471	19.1	1.5172								154	29.352	97.84	19.1	1.5358	19	1.5141	19	1.5154	19	1.5191	18.9	1.5796	18.9	1.5765	19	1.5355	19.1	1.5349		153	33.8244	95.28			15.1	1.481	15.1
					3.9	1.3136	7.8	1.3684	11.6	1.4214	15.3	1.4714	19.2	1.5191								155	29.337	97.79	19.2	1.5358	19.2	1.5138	19.1	1.5157	19.2	1.5194	19.1	1.5796	19	1.5768	19.1	1.5352	19.2	1.5349		154	33.6398	94.76			15.2	1.481	15.2
					3.9	1.3136	7.8	1.3681	11.6	1.4214	15.4	1.4717	19.4	1.5197								156	29.325	97.75	19.3	1.5355	19.2	1.5141	19.3	1.5163	19.3	1.5197	19.2	1.5792	19.2	1.5768	19.3	1.5355	19.3	1.5349		155	33.7073	94.95			15.3	1.4813	15.3
					3.9	1.3132	7.9	1.3681	11.7	1.4224	15.5	1.4717	19.5	1.5188								157	29.34	97.8	19.4	1.5361	19.4	1.5144	19.4	1.5163	19.4	1.5197	19.3	1.5796	19.3	1.5765	19.4	1.5361	19.4	1.5358		156	33.6256	94.72			15.4	1.4813	15.4
					3.9	1.3136	7.9	1.3681	11.8	1.4214	15.6	1.472	19.6	1.5194								158	29.343	97.81	19.6	1.5358	19.5	1.5148	19.5	1.516	19.5	1.52	19.4	1.5792	19.4	1.5771	19.5	1.5365	19.5	1.5352		157	33.5795	94.59			15.5	1.4816	15.5
					4	1.3136	8	1.3681	11.9	1.4211	15.7	1.4717	19.7	1.5188								159	29.319	97.73	19.7	1.5365	19.6	1.5148	19.6	1.5166	19.7	1.5197	19.6	1.5792	19.5	1.5768	19.6	1.5368	19.7	1.5361		158	33.5617	94.54			15.6	1.4813	15.6
					4	1.3136	8	1.3684	11.9	1.4214	15.8	1.472	19.8	1.5191								160	29.328	97.76	19.8	1.5361	19.7	1.5151	19.8	1.5169	19.8	1.52	19.7	1.5805	19.7	1.5774	19.7	1.5358	19.8	1.5358		159	33.5369	94.47			15.7	1.4816	15.7
					4	1.3136	8.1	1.3697	12	1.4218	15.9	1.4726	20	1.5194								161	29.322	97.74	20	1.5361	19.9	1.5151	19.9	1.5166	19.9	1.5203	19.8	1.5796	19.8	1.5771	19.9	1.5355	19.9	1.5365		160	33.5226	94.43			15.8	1.4819	15.8
					4	1.3136	8.1	1.3687	12.1	1.4218	16	1.4723	20.1	1.5194								162	29.316	97.72	20.1	1.5368	20	1.5154	20	1.5166	20	1.521	19.9	1.5805	19.9	1.5774	20	1.5368	20	1.5358		161	33.5226	94.43			15.9	1.4819	15.9
					4.1	1.3136	8.2	1.369	12.1	1.4221	16.1	1.4726	20.2	1.5197								163	29.322	97.74	20.2	1.5368	20.1	1.5154	20.1	1.5169	20.2	1.5203	20.1	1.5811	20	1.5777	20.1	1.5368	20.1	1.5361		162	33.5333	94.46			16	1.4819	16
					4.1	1.3136	8.2	1.369	12.2	1.4221	16.2	1.4729	20.3	1.5203								164	29.307	97.69	20.3	1.5371	20.3	1.5157	20.3	1.5169	20.3	1.5206	20.2	1.5811	20.2	1.5777	20.3	1.5365	20.3	1.5374		163	33.5014	94.37			16.1	1.4819	16.1
					4.1	1.3136	8.3	1.3687	12.3	1.4233	16.3	1.4732	20.5	1.521								165	29.304	97.68	20.4	1.5374	20.4	1.5157	20.4	1.5175	20.4	1.5206	20.3	1.5802	20.3	1.578	20.4	1.5358	20.4	1.5368		164	33.7356	95.03			16.2	1.4825	16.2
					4.1	1.3136	8.3	1.3687	12.4	1.423	16.4	1.4729	20.6	1.5203								166	29.301	97.67	20.5	1.5374	20.5	1.516	20.5	1.5172	20.5	1.5213	20.4	1.5805	20.4	1.5789	20.5	1.538	20.5	1.5377		165	33.7889	95.18			16.3	1.4822	16.3
					4.2	1.3136	8.4	1.369	12.5	1.4233	16.5	1.4735	20.7	1.5206								167	29.343	97.81	20.7	1.5374	20.6	1.516	20.6	1.5175	20.7	1.521	20.6	1.5814	20.6	1.5786	20.6	1.5352	20.7	1.5377		166	33.7996	95.21			16.4	1.4828	16.4
					4.2	1.3139	8.4	1.3694	12.5	1.4224	16.6	1.4738	20.9	1.5216								168	29.385	97.95	20.8	1.5374	20.8	1.5166	20.8	1.5175	20.8	1.5216	20.7	1.5814	20.7	1.5786	20.7	1.5361	20.8	1.5365		167	33.796	95.2			16.5	1.4828	16.5
					4.2	1.3142	8.5	1.3703	12.6	1.423	16.7	1.4735	21	1.521								169	29.409	98.03	20.9	1.5371	20.9	1.5169	20.9	1.5175	20.9	1.5213	20.8	1.5817	20.8	1.5789	20.9	1.5371	20.9	1.5368		168	33.6966	94.92			16.6	1.4828	16.6
					4.2	1.3139	8.5	1.3697	12.7	1.423	16.8	1.4745	21.1	1.5216								170	29.382	97.94	21.1	1.5377	21	1.5169	21	1.5179	21	1.5213	20.9	1.5811	20.9	1.5796	21	1.5368	21	1.5374		169	33.8244	95.28			16.7	1.4831	16.7
					4.3	1.3142	8.6	1.3694	12.8	1.4233	16.9	1.4738	21.2	1.5219								171	29.4	98	21.2	1.5377	21.1	1.5166	21.1	1.5179	21.2	1.5216	21	1.5811	21	1.5799	21.1	1.5371	21.2	1.5371		170	33.6682	94.84			16.8	1.4831	16.8
					4.3	1.3139	8.6	1.3697	12.8	1.4236	17	1.4745	21.3	1.5219								172	29.385	97.95	21.3	1.5377	21.3	1.5169	21.2	1.5179	21.3	1.5219	21.2	1.5814	21.2	1.5796	21.2	1.5368	21.3	1.5371		171	33.757	95.09			16.9	1.4831	16.9
					4.3	1.3139	8.7	1.37	12.9	1.4236	17.1	1.4748	21.5	1.5222								173	29.409	98.03	21.4	1.5377	21.4	1.5175	21.4	1.5166	21.4	1.5225	21.3	1.5814	21.3	1.5805	21.4	1.5377	21.4	1.5374		172	33.6788	94.87			17	1.4834	17
					4.3	1.3139	8.7	1.37	13	1.4236	17.2	1.4754	21.6	1.5234								174	29.436	98.12	21.6	1.538	21.5	1.5175	21.5	1.5185	21.5	1.5225	21.4	1.582	21.4	1.5802	21.5	1.5358	21.5	1.5374		173	33.6576	94.81			17.1	1.4834	17.1
					4.4	1.3145	8.8	1.37	13.1	1.4236	17.3	1.4757	21.7	1.5225								175	29.421	98.07	21.7	1.538	21.6	1.5175	21.6	1.5185	21.6	1.5222	21.6	1.5827	21.6	1.5799	21.6	1.538	21.7	1.5374		174	33.7073	94.95			17.2	1.4838	17.2
					4.4	1.3142	8.8	1.3706	13.1	1.4233	17.4	1.4754	21.8	1.5228								176	29.43	98.1	21.8	1.5383	21.7	1.5179	21.8	1.5188	21.8	1.5225	21.7	1.583	21.7	1.5805	21.8	1.5355	21.8	1.538		175	33.7214	94.99			17.3	1.4838	17.3
					4.4	1.3142	8.9	1.3709	13.2	1.4236	17.5	1.4754	22	1.5234								177	29.406	98.02	21.9	1.5383	21.9	1.5182	21.9	1.5194	21.9	1.5222	21.8	1.5823	21.8	1.5805	21.9	1.5361	21.9	1.5377		176	33.6185	94.7			17.4	1.4841	17.4
					4.4	1.3142	8.9	1.3703	13.3	1.4239	17.6	1.4757	22.1	1.5234								178	29.427	98.09	22.1	1.5389	22	1.5182	22	1.5194	22	1.5228	21.9	1.583	21.9	1.5802	22	1.5383	22	1.5377		177	33.5724	94.57			17.5	1.4844	17.5
					4.5	1.3145	9	1.3706	13.3	1.4242	17.7	1.476	22.2	1.5231								179	29.406	98.02	22.2	1.5386	22.1	1.5185	22.1	1.5197	22.1	1.5225	22	1.5833	22	1.5811	22.1	1.5365	22.2	1.5377		178	33.5404	94.48			17.6	1.4844	17.6
					4.5	1.3145	9	1.3706	13.4	1.4242	17.8	1.4763	22.3	1.5241								180	29.331	97.77	22.3	1.5386	22.2	1.5185	22.2	1.5194	22.3	1.5228	22.2	1.5827	22.2	1.5805	22.2	1.5368	22.3	1.5396		179	33.5191	94.42			17.8	1.4844	17.7
					4.5	1.3148	9.1	1.3709	13.5	1.4242	17.9	1.4766	22.5	1.5241								181	29.376	97.92	22.4	1.5386	22.4	1.5185	22.4	1.5197	22.4	1.5228	22.3	1.5833	22.3	1.5808	22.4	1.5365	22.4	1.5386		180	33.5085	94.39			17.9	1.4847	17.8
					4.5	1.3151	9.1	1.3706	13.6	1.4245	18	1.4763	22.6	1.5244								182	29.382	97.94	22.5	1.5392	22.5	1.5188	22.5	1.5197	22.5	1.5228	22.4	1.583	22.4	1.5814	22.5	1.5377	22.5	1.5383		181	33.5085	94.39			18	1.485	17.9
					4.6	1.3145	9.2	1.3709	13.7	1.4255	18.1	1.4772	22.7	1.525								183	29.394	97.98	22.7	1.5396	22.6	1.5188	22.6	1.5175	22.7	1.5231	22.6	1.5833	22.5	1.5817	22.6	1.5374	22.7	1.5386		182	33.4943	94.35			18.1	1.4853	18
					4.6	1.3148	9.2	1.3709	13.7	1.4249	18.2	1.4769	22.9	1.5247								184	29.442	98.14	22.8	1.5392	22.8	1.5188	22.7	1.5206	22.8	1.5234	22.7	1.5833	22.7	1.5814	22.8	1.5371	22.8	1.5399		183	33.4871	94.33			18.2	1.4853	18.1
					4.6	1.3151	9.3	1.3715	13.8	1.4258	18.3	1.4766	23	1.5253								185	29.406	98.02	22.9	1.5396	22.9	1.5194	22.9	1.5206	22.9	1.5237	22.8	1.5836	22.8	1.582	22.9	1.5368	22.9	1.5389		184	33.6611	94.82			18.3	1.4856	18.2
					4.6	1.3151	9.3	1.3709	13.9	1.4264	18.4	1.4772	23.1	1.5262								186	29.409	98.03	23.1	1.5396	23	1.5197	23	1.5206	23	1.5237	22.9	1.5833	22.9	1.5823	23	1.5368	23	1.5402		185	33.7463	95.06			18.4	1.4853	18.3
					4.7	1.3151	9.4	1.3718	14	1.4261	18.5	1.4772	23.2	1.5253								187	29.403	98.01	23.2	1.5396	23.1	1.5194	23.1	1.521	23.2	1.5237	23.1	1.5836	23	1.5823	23.1	1.5368	23.2	1.5396		186	33.6895	94.9			18.5	1.4856	18.4
					4.7	1.3151	9.4	1.3718	14	1.4255	18.6	1.4776	23.4	1.5259								188	29.4	98	23.3	1.5396	23.2	1.5197	23.3	1.521	23.3	1.5241	23.2	1.5836	23.2	1.582	23.2	1.5368	23.3	1.5405		187	33.1783	93.46			18.6	1.4859	18.5
					4.7	1.3151	9.5	1.3709	14.1	1.4255	18.7	1.4779	23.5	1.5265								189	29.427	98.09	23.4	1.5402	23.4	1.5197	23.4	1.5213	23.4	1.5247	23.3	1.5839	23.3	1.582	23.4	1.5371	23.4	1.5405		188	33.7002	94.93			18.7	1.4856	18.6
					4.7	1.3151	9.5	1.3712	14.2	1.4255	18.8	1.4782	23.6	1.5262								190	29.397	97.99	23.6	1.5405	23.5	1.5197	23.5	1.5216	23.5	1.5244	23.4	1.5851	23.4	1.582	23.5	1.5377	23.5	1.5402		189	33.6078	94.67			18.8	1.4859	18.7
					4.8	1.3154	9.6	1.3712	14.3	1.4255	18.9	1.4782	23.7	1.5272								191	29.424	98.08	23.7	1.5405	23.6	1.5197	23.6	1.5188	23.7	1.5244	23.5	1.5845	23.5	1.5823	23.6	1.538	23.7	1.5396		190	33.5475	94.5			18.9	1.4859	18.8
					4.8	1.3154	9.6	1.3715	14.3	1.4258	19	1.4785	23.9	1.5275								192	29.403	98.01	23.8	1.5402	23.7	1.52	23.7	1.5219	23.8	1.525	23.7	1.5845	23.7	1.5823	23.8	1.538	23.8	1.5402		191	33.6043	94.66			19	1.4865	18.9
					4.8	1.3151	9.7	1.3715	14.4	1.4258	19.1	1.4788	24	1.5272								193	29.412	98.04	23.9	1.5405	23.9	1.5206	23.9	1.5216	23.9	1.5256	23.8	1.5851	23.8	1.5827	23.9	1.538	23.9	1.5408		192	33.5901	94.62			19.1	1.4865	19
					4.8	1.3154	9.7	1.3715	14.5	1.4261	19.2	1.4785	24.1	1.5272								194	29.4	98	24.1	1.5408	24	1.5203	24	1.5222	24	1.5259	23.9	1.5851	23.9	1.583	24	1.5383	24	1.5408		193	33.5688	94.56			19.2	1.4865	19.1
					4.9	1.3157	9.8	1.3721	14.5	1.4273	19.3	1.4791	24.2	1.5275								195	29.37	97.9	24.2	1.5408	24.1	1.5203	24.1	1.5219	24.2	1.5256	24.1	1.5851	24	1.5827	24.1	1.5383	24.2	1.5405		194	33.5724	94.57			19.3	1.4865	19.2
					4.9	1.3157	9.8	1.3721	14.6	1.4273	19.4	1.4794	24.3	1.5278								196	29.412	98.04	24.3	1.5411	24.3	1.5206	24.2	1.5225	24.3	1.5262	24.2	1.5861	24.2	1.583	24.3	1.5383	24.3	1.5411		195	33.551	94.51			19.4	1.4869	19.3
					4.9	1.3157	9.9	1.3725	14.7	1.4267	19.5	1.4797	24.5	1.5287								197	29.451	98.17	24.4	1.5414	24.4	1.521	24.4	1.5225	24.4	1.5259	24.3	1.5861	24.3	1.5833	24.4	1.5392	24.4	1.5408		196	33.6398	94.76			19.5	1.4869	19.4
					4.9	1.3157	9.9	1.3715	14.8	1.427	19.6	1.4797	24.6	1.5287								198	29.385	97.95	24.6	1.5414	24.5	1.5213	24.5	1.5228	24.5	1.5265	24.4	1.5858	24.4	1.5836	24.5	1.5383	24.5	1.5408		197	33.4588	94.25			19.6	1.4872	19.5
					5	1.3154	10	1.3715	14.9	1.427	19.7	1.48	24.7	1.5284								199	29.355	97.85	24.7	1.5414	24.6	1.5213	24.6	1.52	24.7	1.5265	24.6	1.587	24.6	1.5839	24.6	1.5386	24.7	1.5408		198	33.5759	94.58			19.7	1.4872	19.6
					5	1.3157	10	1.3731	14.9	1.4267	19.8	1.48	24.9	1.5293								200	29.343	97.81	24.8	1.5411	24.8	1.5216	24.8	1.5231	24.8	1.5268	24.7	1.587	24.7	1.5848	24.8	1.5389	24.8	1.5408		199	33.4694	94.28			19.8	1.4872	19.7
					5	1.3157	10.1	1.3728	15	1.427	19.9	1.4803	25	1.5284								201	29.334	97.78	24.9	1.5417	24.9	1.5219	24.9	1.5231	24.9	1.5265	24.8	1.5864	24.8	1.5839	24.9	1.5396	24.9	1.5408		200	33.4268	94.16			19.9	1.4875	19.8
					5	1.3157	10.1	1.3715	15.1	1.427	20	1.4807	25.1	1.529								202	29.313	97.71	25.1	1.5414	25	1.5219	25	1.5231	25	1.5272	24.9	1.5876	24.9	1.5848	25	1.5396	25	1.542		201	33.4907	94.34			20	1.4875	19.9
					5.1	1.316	10.2	1.3721	15.2	1.4286	20.1	1.481	25.2	1.5293								203	29.319	97.73	25.2	1.5414	25.1	1.5219	25.1	1.5234	25.2	1.5272	25.1	1.5873	25	1.5842	25.1	1.5396	25.2	1.543		202	33.299	93.8			20.1	1.4875	20
					5.1	1.3163	10.2	1.3721	15.2	1.428	20.2	1.4807	25.3	1.5296								204	29.286	97.62	25.3	1.5414	25.3	1.5225	25.3	1.5234	25.3	1.5278	25.2	1.5873	25.2	1.5848	25.3	1.5399	25.3	1.542		203	33.3203	93.86			20.2	1.4881	20.1
					5.1	1.316	10.3	1.3725	15.3	1.4276	20.3	1.4813	25.5	1.5299								205	29.292	97.64	25.4	1.5423	25.4	1.5225	25.4	1.5237	25.4	1.5278	25.3	1.5879	25.3	1.5845	25.4	1.5402	25.4	1.5427		204	33.3203	93.86			20.3	1.4881	20.2
					5.1	1.316	10.3	1.3731	15.4	1.428	20.4	1.4816	25.6	1.5299								206	29.295	97.65	25.6	1.542	25.5	1.5225	25.5	1.5237	25.5	1.5275	25.5	1.5873	25.4	1.5848	25.5	1.5405	25.6	1.542		205	33.1392	93.35			20.4	1.4884	20.3
					5.2	1.316	10.4	1.3731	15.4	1.4292	20.5	1.4816	25.7	1.5306								207	29.286	97.62	25.7	1.542	25.7	1.5228	25.6	1.5241	25.7	1.5281	25.6	1.5876	25.5	1.5848	25.6	1.5405	25.7	1.542		206	33.2812	93.75			20.5	1.4884	20.4
					5.2	1.3163	10.4	1.3731	15.5	1.4286	20.6	1.4813	25.8	1.5309								208	29.247	97.49	25.8	1.542	25.7	1.5231	25.8	1.5244	25.8	1.5281	25.7	1.5889	25.6	1.5854	25.7	1.5414	25.8	1.5423		207	33.0931	93.22			20.6	1.4884	20.5
					5.2	1.316	10.5	1.3734	15.6	1.4283	20.7	1.4813	26	1.5315								209	29.292	97.64	25.9	1.5427	25.9	1.5228	25.9	1.5219	25.9	1.5281	25.8	1.5876	25.8	1.5861	25.9	1.5411	25.9	1.5436		208	33.6078	94.67			20.7	1.4884	20.6
					5.2	1.3163	10.5	1.3734	15.7	1.4283	20.8	1.4819	26.1	1.5309								210	29.226	97.42	26.1	1.5423	26	1.5231	26	1.5247	26.1	1.5281	25.9	1.5879	25.9	1.5858	26	1.5411	26.1	1.542		209	33.5795	94.59			20.8	1.4887	20.7
					5.3	1.3163	10.6	1.3725	15.8	1.4289	20.9	1.4819	26.2	1.5312								211	29.202	97.34	26.2	1.543	26.1	1.5234	26.1	1.5244	26.1	1.5284	26.1	1.5895	26	1.5854	26.1	1.5411	26.2	1.5427		210	33.5404	94.48			20.9	1.489	20.8
					5.3	1.317	10.6	1.3721	15.8	1.4292	21	1.4822	26.4	1.5315								212	29.262	97.54	26.3	1.5427	26.2	1.5237	26.3	1.525	26.3	1.5284	26.2	1.5892	26.2	1.5858	26.2	1.5408	26.3	1.5442		211	33.5475	94.5			21	1.489	20.9
					5.3	1.317	10.7	1.3725	15.9	1.4311	21.1	1.4825	26.5	1.5324								213	29.19	97.3	26.4	1.5427	26.4	1.5175	26.4	1.525	26.4	1.5287	26.3	1.5885	26.3	1.5867	26.4	1.5405	26.4	1.5436		212	33.5369	94.47			21.1	1.489	21
					5.3	1.3167	10.7	1.3725	16	1.4295	21.2	1.4828	26.6	1.5318								214	29.142	97.14	26.5	1.543	26.5	1.5175	26.5	1.525	26.5	1.529	26.4	1.5898	26.4	1.5873	26.5	1.5405	26.5	1.5439		213	33.48	94.31			21.2	1.489	21.1
					5.4	1.317	10.8	1.3728	16.1	1.4295	21.3	1.4822	26.7	1.5321								215	29.367	97.89	26.7	1.543	26.6	1.5241	26.6	1.5244	26.7	1.5296	26.6	1.5901	26.5	1.5867	26.6	1.542	26.6	1.5445		214	33.5014	94.37			21.3	1.4893	21.2
					5.4	1.3173	10.8	1.3725	16.1	1.4311	21.4	1.4825	26.9	1.5324								216	29.124	97.08	26.8	1.5433	26.7	1.5244	26.7	1.5247	26.8	1.5293	26.7	1.5892	26.7	1.5876	26.8	1.5414	26.8	1.5436		215	33.4871	94.33			21.4	1.4893	21.3
					5.4	1.3173	10.9	1.3734	16.2	1.4295	21.5	1.4828	27	1.533								217	29.301	97.67	26.9	1.5433	26.9	1.5244	26.9	1.525	26.9	1.5293	26.8	1.5895	26.8	1.5867	26.9	1.5408	26.9	1.5439		216	33.5404	94.48			21.5	1.4893	21.4
					5.4	1.3173	10.9	1.374	16.3	1.4311	21.6	1.4828	27.1	1.533								218	29.307	97.69	27.1	1.5433	27	1.5247	27	1.5247	27	1.5299	26.9	1.5901	26.9	1.587	27	1.5417	27.1	1.5439		217	33.4162	94.13			21.7	1.4896	21.5
					5.5	1.3173	11	1.3731	16.4	1.4298	21.7	1.4834	27.2	1.5327								219	29.328	97.76	27.2	1.5439	27.1	1.525	27.1	1.525	27.2	1.5299	27.1	1.5895	27	1.5879	27.1	1.5417	27.1	1.5454		218	33.1748	93.45			21.8	1.4896	21.6
					5.5	1.3173	11	1.3731	16.4	1.4298	21.8	1.4834	27.3	1.5337								220	29.22	97.4	27.3	1.5439	27.2	1.5182	27.3	1.5256	27.3	1.5299	27.2	1.5898	27.2	1.5873	27.2	1.5414	27.3	1.5445		219	33.3061	93.82			21.8	1.49	21.7
					5.5	1.3176	11.1	1.3743	16.5	1.4301	21.9	1.4834	27.5	1.5337								221	29.307	97.69	27.4	1.5436	27.4	1.5188	27.4	1.5256	27.4	1.5299	27.3	1.5901	27.3	1.5885	27.4	1.542	27.4	1.5442		220	33.0754	93.17			21.9	1.4903	21.8
					5.5	1.3173	11.1	1.3734	16.6	1.4301	22	1.4838	27.6	1.5343								222	29.37	97.9	27.5	1.5442	27.5	1.5188	27.5	1.5259	27.5	1.5303	27.4	1.5904	27.4	1.5879	27.5	1.5414	27.5	1.5448		221	33.2919	93.78			22	1.49	21.9
					5.6	1.3173	11.2	1.3737	16.7	1.4307	22.1	1.4834	27.7	1.5346								223	29.139	97.13	27.7	1.5442	27.6	1.5191	27.6	1.5262	27.7	1.5303	27.5	1.5916	27.5	1.5876	27.6	1.5417	27.7	1.5451		222	33.3203	93.86			22.1	1.4906	22
					5.6	1.3176	11.2	1.3737	16.7	1.4307	22.2	1.4838	27.8	1.5346								224	29.202	97.34	27.8	1.5439	27.8	1.5188	27.8	1.5265	27.8	1.5306	27.7	1.5916	27.7	1.5882	27.7	1.5417	27.8	1.5458		223	33.2315	93.61			22.2	1.4903	22.1
					5.6	1.3173	11.3	1.374	16.8	1.4311	22.3	1.4844	28	1.5352								225	29.352	97.84	27.9	1.5445	27.9	1.5259	27.9	1.5262	27.9	1.5309	27.8	1.5904	27.8	1.5889	27.9	1.5427	27.9	1.5461		224	33.0505	93.1			22.3	1.4903	22.2
					5.6	1.3176	11.3	1.3746	16.9	1.4311	22.4	1.4844	28.1	1.5355								226	29.202	97.34	28	1.5448	28	1.5262	28	1.5265	28	1.5309	27.9	1.592	27.9	1.5889	28	1.542	28	1.5461		225	33.0754	93.17			22.4	1.4906	22.3
					5.7	1.3176	11.4	1.3743	17	1.4311	22.5	1.4847	28.2	1.5343								227	29.103	97.01	28.2	1.5445	28.2	1.5262	28.1	1.5268	28.2	1.5309	28.1	1.5907	28	1.5895	28.1	1.5423	28.2	1.5458		226	33.1677	93.43			22.5	1.4909	22.4
					5.7	1.3179	11.4	1.3746	17	1.4314	22.6	1.4856	28.3	1.5358								228	29.235	97.45	28.3	1.5448	28.3	1.5265	28.3	1.5268	28.3	1.5309	28.2	1.5913	28.2	1.5889	28.2	1.5436	28.3	1.5454		227	33.086	93.2			22.6	1.4909	22.5
					5.7	1.3176	11.5	1.3752	17.1	1.432	22.7	1.4847	28.5	1.5358								229	29.163	97.21	28.4	1.5448	28.4	1.5265	28.4	1.5268	28.4	1.5312	28.3	1.5926	28.3	1.5898	28.4	1.5427	28.4	1.5458		228	33.3274	93.88			22.7	1.4912	22.6
					5.7	1.3176	11.5	1.3746	17.2	1.432	22.8	1.4853	28.6	1.5365								230	29.217	97.39	28.6	1.5451	28.5	1.5191	28.5	1.5272	28.5	1.5312	28.4	1.592	28.4	1.5898	28.5	1.5427	28.5	1.5464		229	33.4836	94.32			22.8	1.4912	22.7
					5.8	1.3176	11.6	1.3743	17.3	1.4317	22.9	1.4853	28.7	1.5368								231	29.268	97.56	28.7	1.5454	28.6	1.5194	28.6	1.5275	28.7	1.5312	28.6	1.592	28.5	1.5895	28.6	1.5433	28.7	1.5458		230	33.4552	94.24			22.9	1.4915	22.8
					5.8	1.3176	11.6	1.3752	17.3	1.432	23	1.4853	28.8	1.5368								232	29.385	97.95	28.8	1.5454	28.8	1.5191	28.7	1.5275	28.8	1.5315	28.7	1.5923	28.7	1.5901	28.8	1.5436	28.8	1.5461		231	33.4445	94.21			23	1.4912	22.9
					5.8	1.3176	11.7	1.3749	17.4	1.4326	23.1	1.4859	29	1.5371								233	29.385	97.95	28.9	1.5454	28.9	1.521	28.9	1.5275	28.9	1.5318	28.8	1.5944	28.8	1.5901	28.9	1.5436	28.9	1.5467		232	33.4303	94.17			23.1	1.4912	23
					5.8	1.3182	11.7	1.3746	17.5	1.4323	23.2	1.4856	29.1	1.5365								234	29.391	97.97	29.1	1.5454	29	1.5275	29	1.5278	29	1.5315	28.9	1.5941	28.9	1.5898	29	1.5433	29	1.547		233	33.4162	94.13			23.2	1.4912	23.1
					5.9	1.3179	11.8	1.3749	17.6	1.4326	23.3	1.4859	29.2	1.5371								235	29.385	97.95	29.2	1.5454	29.1	1.5206	29.1	1.5278	29.2	1.5321	29	1.5944	29.1	1.5907	29.1	1.5433	29.1	1.5467		234	33.4374	94.19			23.3	1.4915	23.2
					5.9	1.3179	11.8	1.3756	17.6	1.4332	23.4	1.4869	29.4	1.5377								236	29.385	97.95	29.3	1.5458	29.2	1.5222	29.2	1.5281	29.3	1.5324	29.2	1.5947	29.2	1.5907	29.2	1.5436	29.3	1.5476		235	33.4197	94.14			23.4	1.4918	23.3
					5.9	1.3179	11.9	1.3749	17.7	1.4326	23.5	1.4865	29.5	1.5386								237	29.388	97.96	29.4	1.5458	29.4	1.5278	29.4	1.5284	29.4	1.5324	29.3	1.5951	29.3	1.5913	29.4	1.5436	29.4	1.5479		236	33.4659	94.27			23.5	1.4918	23.4
					5.9	1.3182	11.9	1.3752	17.8	1.4335	23.6	1.4872	29.6	1.538								238	29.565	98.55	29.6	1.5464	29.5	1.5278	29.5	1.5284	29.5	1.5324	29.4	1.5932	29.4	1.5907	29.5	1.5442	29.5	1.5476		237	33.1925	93.5			23.7	1.4921	23.5
					6	1.3182	12	1.3752	17.8	1.4335	23.7	1.4869	29.7	1.5383								239	29.472	98.24	29.7	1.5464	29.6	1.521	29.6	1.5284	29.6	1.5327	29.6	1.5947	29.5	1.5907	29.6	1.5439	29.7	1.547		238	33.1322	93.33			23.7	1.4918	23.6
					6	1.3182	12	1.3752	17.9	1.4332	23.8	1.4878	29.8	1.5389								240	29.466	98.22	29.8	1.5464	29.8	1.5222	29.8	1.5284	29.8	1.5327	29.7	1.5951	29.7	1.5907	29.7	1.5442	29.8	1.5479		239	33.3345	93.9			23.8	1.4921	23.7
					6	1.3179	12.1	1.3768	18	1.4326	23.9	1.4872	30	1.5392								241	29.469	98.23	29.9	1.5464	29.9	1.5281	29.9	1.5287	29.9	1.533	29.8	1.5951	29.8	1.5916	29.9	1.5448	29.9	1.5479		240	33.3451	93.93			23.9	1.4921	23.8
					6	1.3182	12.1	1.3759	18.1	1.4332	24	1.4875	30	1.5392								242	29.457	98.19	30	1.5467	30	1.5213	30	1.5287	30	1.533	29.9	1.5938	29.9	1.5913	30	1.5448	30	1.5482		241	33.3274	93.88			24	1.4924	23.9
					6.1	1.3182	12.2	1.3759	18.2	1.4338	24.1	1.4875	30	1.3244								243	29.475	98.25	30	1.2928	30	1.521	30	1.3015	30	1.3055	30	1.5947	30	1.5913	30	1.3101	30	1.3111		242	33.0896	93.21			24.1	1.4924	24
					6.1	1.3185	12.2	1.3762	18.2	1.4335	24.2	1.4878	30	1.3219								244	29.457	98.19	30	1.2919	30	1.2974	30	1.3002	30	1.3039	30	1.3077	30	1.3077	30	1.3092	30	1.3092		243	33.0931	93.22			24.2	1.4927	24.1
					6.1	1.3182	12.3	1.3771	18.3	1.4342	24.3	1.4881	30	1.3213								245	29.472	98.24	30	1.2919	30	1.2962	30	1.2996	30	1.3033	30	1.3061	30	1.3061	30	1.3086	30	1.3083		244	33.3239	93.87			24.3	1.4931	24.2
					6.1	1.3182	12.3	1.3762	18.4	1.4342	24.5	1.4884	30	1.3207								246	29.478	98.26	30	1.2915	30	1.2959	30	1.2996	30	1.303	30	1.3052	30	1.3052	30	1.308	30	1.308		245	33.3558	93.96			24.4	1.4931	24.3
					6.2	1.3185	12.4	1.3762	18.5	1.4351	24.5	1.4887	30	1.3207								247	29.484	98.28	30	1.2915	30	1.2959	30	1.2993	30	1.303	30	1.3046	30	1.3049	30	1.3074	30	1.308		246	33.2812	93.75			24.5	1.4931	24.4
					6.2	1.3182	12.4	1.3765	18.5	1.4338	24.6	1.4887	30	1.3207								248	29.478	98.26	30	1.2915	30	1.2959	30	1.2993	--		30	1.3046	30	1.3049	30	1.3074	30	1.308		247	33.1215	93.3			24.6	1.4934	24.5
					6.2	1.3185	12.5	1.3765	18.6	1.4342	24.7	1.4893	--									249	29.475	98.25	--		--		--		0	1.0758	30	1.3046	30	1.3049	--		--			248	33.3239	93.87			24.7	1.4937	24.6
					6.2	1.3188	12.5	1.3771	18.7	1.4338	24.8	1.4896	0	1.1099								250	29.457	98.19	0	1.0286	0	1.0631	0	1.0711	0.4	1.0748	--		--		0	1.0739	0	1.0699		249	33.2458	93.65			24.8	1.494	24.7
					6.3	1.3188	12.6	1.3765	18.8	1.4345	24.9	1.489	0.2	1.1071								251	29.478	98.26	0.3	1.028	0.3	1.0627	0.3	1.0711	0.8	1.0714	0	1.0175	0	1.0218	0.4	1.0714	0.3	1.0689		250	33.3807	94.03			24.9	1.494	24.8
					6.3	1.3191	12.6	1.3765	18.8	1.4348	25	1.4893	0.3	1.1062								252	29.46	98.2	0.6	1.0255	0.5	1.0609	0.6	1.0696	1.3	1.0693	0.3	1.0178	0.3	1.0206	0.9	1.0689	0.6	1.0677		251	33.4091	94.11			25	1.4943	24.9
					6.3	1.3194	12.7	1.3774	18.9	1.4348	25.1	1.4896	0.4	1.1062								253	29.463	98.21	1	1.0237	0.9	1.0587	1	1.0668	1.7	1.0671	0.6	1.0159	0.8	1.0172	1.3	1.0674	1	1.0649		252	33.4019	94.09			25.1	1.494	25
					6.3	1.3198	12.7	1.3774	19	1.4354	25.2	1.4903	0.6	1.1055								254	29.451	98.17	1.4	1.0218	1.3	1.0556	1.4	1.0649	2.1	1.0649	1	1.0135	1.2	1.0159	1.7	1.0655	1.5	1.0637		253	33.37	94			25.2	1.4943	25.1
					6.4	1.3191	12.8	1.3774	19.1	1.4351	25.3	1.4906	0.7	1.1055								255	29.415	98.05	1.8	1.019	1.8	1.0531	1.8	1.0621	2.5	1.0627	1.4	1.0116	1.6	1.0141	2.1	1.0646	1.9	1.0624		254	33.3593	93.97			25.3	1.4949	25.2
					6.4	1.3194	12.8	1.378	19.1	1.4351	25.4	1.49	0.8	1.1043								256	29.397	97.99	2.3	1.0181	2.1	1.0503	2.3	1.06	2.9	1.0606	1.8	1.0097	2	1.0119	2.6	1.0627	2.3	1.0612		255	33.3558	93.96			25.4	1.4946	25.3
					6.4	1.3194	12.9	1.378	19.2	1.4354	25.5	1.4903	0.9	1.1043								257	29.397	97.99	2.7	1.0159	2.6	1.0469	2.7	1.0572	3.3	1.0584	2.3	1.0082	2.4	1.0107	3	1.0612	2.7	1.0581		256	33.4055	94.1			25.5	1.4949	25.4
					6.4	1.3194	12.9	1.3787	19.3	1.4354	25.6	1.4903	1	1.104								258	29.376	97.92	3.1	1.0147	3	1.0445	3.1	1.0547	3.8	1.0569	2.7	1.0063	2.9	1.0088	3.4	1.0596	3.1	1.0569		257	33.2422	93.64			25.6	1.4952	25.5
					6.5	1.3194	13	1.379	19.4	1.4354	25.7	1.4912	1.2	1.104								259	29.385	97.95	3.5	1.0125	3.4	1.0417	3.5	1.0528	4.2	1.0547	3.1	1.0045	3.3	1.0069	3.8	1.0584	3.6	1.0559		258	33.2244	93.59			25.7	1.4952	25.6
					6.5	1.3198	13	1.3783	19.4	1.4369	25.8	1.4912	1.3	1.1024								260	29.361	97.87	3.9	1.0116	3.8	1.0389	3.9	1.05	4.6	1.0525	3.5	1.0026	3.7	1.0054	4.2	1.0565	4	1.055		259	33.1286	93.32			25.8	1.4952	25.7
					6.5	1.3198	13.1	1.3774	19.5	1.436	25.9	1.4912	1.4	1.1034								261	29.364	97.88	4.4	1.0091	4.2	1.0364	4.3	1.0482	5	1.0516	3.9	1.0011	4.1	1.0042	4.7	1.0547	4.4	1.0531		260	32.983	92.91			25.9	1.4955	25.8
					6.5	1.3201	13.1	1.3774	19.6	1.4357	26	1.4912	1.6	1.1024								262	29.367	97.89	4.8	1.0082	4.7	1.0342	4.8	1.046	5.4	1.0488	4.3	1.0001	4.5	1.0023	5.1	1.0534	4.8	1.0516		261	33.1108	93.27			26	1.4962	25.9
					6.6	1.3201	13.2	1.3783	19.7	1.4363	26.1	1.4918	1.7	1.1018								263	29.358	97.86	5.2	1.0063	5.1	1.0314	5.2	1.0445	5.9	1.0472	4.8	0.998	5	0.9998	5.5	1.0519	5.2	1.0516		262	33.299	93.8			26.1	1.4955	26
					6.6	1.3201	13.2	1.3777	19.7	1.4373	26.2	1.4918	1.8	1.1015								264	29.346	97.82	5.6	1.0051	5.5	1.0293	5.6	1.042	6.3	1.0457	5.1	0.9961	5.4	0.9986	5.9	1.0503	5.6	1.05		263	33.2244	93.59			26.2	1.4962	26.1
					6.6	1.3198	13.3	1.378	19.8	1.4373	26.3	1.4918	1.9	1.1009								265	29.352	97.84	6	1.0035	5.9	1.0268	6	1.0407	6.7	1.0438	5.6	0.9942	5.8	0.9964	6.3	1.0491	6.1	1.0488		264	33.0718	93.16			26.3	1.4965	26.2
					6.6	1.3198	13.3	1.379	19.9	1.4363	26.4	1.4921	2	1.1003								266	29.349	97.83	6.4	1.0017	6.3	1.0249	6.4	1.0389	7.1	1.0426	6	0.9939	6.2	0.9961	6.7	1.0472	6.5	1.0476		265	32.9618	92.85			26.4	1.4965	26.3
					6.7	1.3198	13.4	1.378	20	1.4366	26.5	1.4924	2.1	1.1								267	29.328	97.76	6.9	0.9992	6.7	1.0228	6.8	1.0373	7.5	1.0407	6.4	0.9921	6.6	0.9945	7.1	1.046	6.9	1.046		266	32.9689	92.87			26.5	1.4965	26.4
					6.7	1.3204	13.4	1.3787	20	1.4369	26.6	1.4924	2.3	1.1006								268	29.34	97.8	7.3	0.9973	7.2	1.0209	7.3	1.0358	7.9	1.0395	6.8	0.9902	7	0.9921	7.6	1.0441	7.3	1.0441		267	32.6778	92.05			26.6	1.4968	26.5
					6.7	1.3204	13.5	1.379	20.1	1.4376	26.7	1.4927	2.4	1.0996								269	29.343	97.81	7.8	0.9952	7.6	1.019	7.7	1.0336	8.3	1.0383	7.3	0.9887	7.4	0.9905	8	1.0429	7.7	1.0438		268	32.6742	92.04			26.7	1.4968	26.6
					6.7	1.3204	13.5	1.3793	20.2	1.4373	26.8	1.4927	2.5	1.0993								270	29.319	97.73	8.1	0.993	8	1.0178	8.1	1.0324	8.7	1.0367	7.7	0.9874	7.9	0.9899	8.4	1.0407	8.1	1.042		269	32.9263	92.75			26.8	1.4971	26.7
					6.8	1.3204	13.6	1.378	20.2	1.4373	26.9	1.4937	2.7	1.0993								271	29.334	97.78	8.5	0.9914	8.4	1.0166	8.5	1.0311	9.2	1.0352	8.1	0.9865	8.3	0.9877	8.8	1.0395	8.5	1.0404		270	32.6813	92.06			26.9	1.4971	26.8
					6.8	1.3204	13.6	1.3783	20.3	1.4376	27	1.4934	2.8	1.0981								272	29.313	97.71	8.9	0.989	8.8	1.0147	8.9	1.0293	9.6	1.033	8.5	0.9849	8.7	0.9865	9.2	1.0383	9	1.0383		271	32.9298	92.76			27	1.4974	26.9
					6.8	1.3207	13.7	1.379	20.4	1.4385	27.1	1.4937	2.9	1.0981								273	29.322	97.74	9.4	0.9877	9.2	1.0131	9.3	1.0277	10	1.0314	8.9	0.9825	9.1	0.984	9.6	1.0373	9.4	1.0361		272	32.8588	92.56			27.1	1.4974	27
					6.8	1.3207	13.7	1.379	20.5	1.4376	27.2	1.4937	3	1.0981								274	29.313	97.71	9.7	0.9862	9.6	1.0125	9.8	1.0259	10.4	1.0305	9.3	0.9806	9.5	0.9834	10.1	1.0348	9.8	1.0342				92.07			27.2	1.4974	27.1
					6.9	1.3204	13.8	1.3787	20.5	1.4376	27.3	1.4946	3.2	1.0972								275	29.292	97.64	10.2	0.984	10.1	1.011	10.2	1.0252	10.8	1.0283	9.8	0.9797	9.9	0.9809	10.5	1.0339	10.2	1.033				92.83			27.3	1.4977	27.2
					6.9	1.3204	13.8	1.379	20.6	1.4379	27.4	1.494	3.3	1.0972								276	29.319	97.73	10.6	0.9821	10.5	1.0097	10.6	1.0234	11.3	1.0268	10.2	0.9775	10.4	0.9803	10.9	1.0311	10.6	1.0324				92.7			27.4	1.498	27.3
					6.9	1.3213	13.9	1.3793	20.7	1.4379	27.5	1.4943	3.4	1.0965								277	29.313	97.71	11	0.9797	10.9	1.0085	11	1.0221	11.7	1.0255	10.6	0.9759	10.8	0.9787	11.3	1.0308	11.1	1.0314				93.27			27.5	1.4977	27.4
					6.9	1.3213	13.9	1.3793	20.8	1.4382	27.6	1.4952	3.6	1.0962								278	29.286	97.62	11.4	0.9781	11.3	1.0063	11.4	1.0197	12.1	1.024	11	0.9744	11.2	0.9759	11.7	1.0293	11.5	1.0299							27.6	1.4983	27.5
					7	1.3207	14	1.3793	20.9	1.4394	27.7	1.4946	3.7	1.0969								279	29.34	97.8	11.8	0.9769	11.7	1.0054	11.8	1.019	12.5	1.0224	11.4	0.9722	11.6	0.975	12.1	1.0277	11.9	1.0271							27.7	1.4983	27.6
					7	1.3213	14	1.379	21	1.4394	27.8	1.4949	3.8	1.0959								280	29.376	97.92	12.3	0.9747	12.2	1.0038	12.2	1.0178	12.9	1.0206	11.8	0.9707	12	0.9725	12.6	1.0262	12.3	1.0268							27.8	1.4983	27.7
					7	1.3213	14.1	1.3799	21	1.4382	27.9	1.4949	3.9	1.0953								281	29.403	98.01	12.7	0.9725	12.6	1.0026	12.7	1.0159	13.4	1.019	12.2	0.9688	12.4	0.9707	13	1.0246	12.7	1.0255							27.9	1.4983	27.8
					7	1.3216	14.1	1.3802	21.1	1.4388	28	1.4955	4	1.0953								282	29.232	97.44	13.1	0.9713	13	1.0007	13.1	1.0141	13.8	1.0181	12.7	0.9676	12.9	0.9685	13.4	1.0231	13.2	1.0221							28	1.4983	27.9
					7.1	1.3213	14.2	1.3805	21.2	1.4388	28.1	1.4962	4.2	1.0956								283	29.358	97.86	13.5	0.9685	13.4	0.9989	13.5	1.0131	14.2	1.0162	13.1	0.966	13.3	0.9666	13.8	1.0215	13.6	1.0212							28.1	1.4986	28
					7.1	1.3216	14.2	1.3805	21.2	1.4388	28.2	1.4962	4.3	1.0947								284	29.07	96.9	13.9	0.9676	13.8	0.998	13.9	1.0113	14.6	1.015	13.5	0.9639	13.7	0.9651	14.2	1.019	14	1.0206							28.2	1.4989	28.1
					7.1	1.3213	14.3	1.3793	21.3	1.44	28.3	1.4965	4.4	1.0947								285	29.391	97.97	14.4	0.9657	14.2	0.9961	14.3	1.0097	15	1.0131	13.9	0.9629	14.1	0.9626	14.7	1.0169	14.4	1.0178							28.4	1.4989	28.2
					7.1	1.3216	14.3	1.3805	21.4	1.4394	28.4	1.4962	4.5	1.0944								286	29.175	97.25	14.8	0.9642	14.7	0.9952	14.8	1.0082	15.4	1.0113	14.3	0.9598	14.5	0.9626	15.1	1.015	14.8	1.0166							28.4	1.4989	28.3
					7.2	1.3219	14.4	1.3808	21.5	1.4404	28.5	1.4968	4.7	1.0941								287	29.484	98.28	15.2	0.9617	15.1	0.9933	15.2	1.006	15.8	1.0088	14.8	0.958	14.9	0.9592	15.5	1.0131	15.2	1.015							28.5	1.4993	28.4
					7.2	1.3216	14.4	1.3805	21.5	1.4404	28.6	1.4971	4.8	1.0931								288	29.496	98.32	15.6	0.9598	15.5	0.9924	15.6	1.0035	16.3	1.0073	15.2	0.9567	15.4	0.9577	15.9	1.0104	15.6	1.0119							28.6	1.4993	28.5
					7.2	1.3216	14.5	1.3808	21.6	1.4391	28.7	1.4971	4.9	1.0931								289	29.49	98.3	16	0.9589	15.9	0.9899	16	1.0023	16.7	1.0051	15.6	0.9552	15.8	0.9573	16.3	1.0097	16.1	1.0107							28.7	1.4993	28.6
					7.2	1.3216	14.5	1.3799	21.7	1.4394	28.8	1.4974	5	1.0925								290	29.475	98.25	16.4	0.9567	16.3	0.988	16.4	1.0001	17.1	1.0029	16	0.9527	16.2	0.9552	16.7	1.0076	16.5	1.0085							28.8	1.4996	28.7
					7.3	1.3216	14.6	1.3805	21.8	1.441	28.9	1.498	5.1	1.0922								291	29.481	98.27	16.8	0.9533	16.7	0.9862	16.8	0.998	17.5	1.0007	16.4	0.9496	16.6	0.953	17.1	1.0051	16.9	1.006							28.9	1.4996	28.8
					7.3	1.3222	14.6	1.3811	21.8	1.4397	29	1.4974	5.3	1.0925								292	29.481	98.27	17.3	0.9518	17.1	0.9846	17.2	0.9958	17.9	0.9973	16.8	0.9487	17	0.949	17.6	1.0032	17.3	1.0048							29	1.4999	28.9
					7.3	1.3222	14.7	1.3811	21.9	1.4397	29.1	1.498	5.4	1.0913								293	29.472	98.24	17.7	0.9487	17.6	0.9812	17.7	0.9939	18.3	0.9961	17.2	0.9449	17.4	0.9471	18	0.9998	17.7	1.0026							29.1	1.4999	29
					7.3	1.3222	14.7	1.3805	22	1.44	29.2	1.498	5.5	1.091								294	29.406	98.02	18.1	0.9462	18	0.98	18.1	0.9921	18.8	0.9927	17.7	0.9428	17.8	0.9449	18.4	0.9986	18.1	1.0007							29.2	1.4999	29.1
					7.4	1.3222	14.8	1.3805	22.1	1.4404	29.3	1.4983	5.7	1.0916								295	29.469	98.23	18.5	0.9434	18.4	0.9772	18.5	0.9887	19.2	0.9893	18.1	0.9397	18.3	0.9428	18.8	0.9942	18.6	0.997							29.3	1.4999	29.2
					7.4	1.3222	14.8	1.3814	22.1	1.4407	29.5	1.4986	5.8	1.0913								296	29.37	97.9	18.9	0.9415	18.8	0.9738	18.9	0.9859	19.6	0.9883	18.5	0.94	18.7	0.9409	19.2	0.993	19	0.9952							29.4	1.5005	29.3
					7.4	1.3219	14.9	1.3818	22.2	1.4407	29.5	1.4989	5.9	1.09								297	28.755	95.85	19.4	0.9378	19.2	0.9713	19.3	0.984	20	0.9856	18.9	0.9372	19.1	0.9372	19.6	0.9899	19.4	0.9908							29.5	1.5005	29.4
					7.4	1.3222	14.9	1.3808	22.3	1.4413	29.6	1.4993	6	1.0897								298	28.623	95.41	19.8	0.9347	19.6	0.9676	19.7	0.9812	20.4	0.9825	19.4	0.9341	19.5	0.9353	20.1	0.9865	19.8	0.988							29.6	1.5005	29.5
					7.5	1.3225	15	1.3818	22.4	1.4404	29.7	1.4996	6.2	1.0903								299	29.193	97.31	20.2	0.9307	20.1	0.9648	20.2	0.9766	20.8	0.9775	19.8	0.9294	19.9	0.9325	20.5	0.9821	20.2	0.9849							29.7	1.5008	29.6
					7.5	1.3225	15	1.3808	22.4	1.4407	29.8	1.4996	6.3	1.0897								300	28.599	95.33	20.6	0.9263	20.5	0.962	20.6	0.9741	21.3	0.9728	20.2	0.9266	20.4	0.9294	20.9	0.9787	20.6	0.9806							29.8	1.5008	29.7
					7.5	1.3222	15.1	1.3808	22.5	1.441	29.9	1.4996	6.4	1.0891								301	29.46	98.2	21	0.9217	20.9	0.957	21	0.9691	21.7	0.9701	20.6	0.922	20.8	0.9248	21.3	0.9753	21	0.9778							29.9	1.5011	29.8
					7.5	1.3222	15.1	1.3808	22.6	1.4422	30	1.4999	6.5	1.0885								302	29.472	98.24	21.4	0.9164	21.3	0.9521	21.4	0.9651	22.1	0.9657	21	0.9208	21.2	0.9223	21.7	0.9707	21.5	0.9716							30	1.5011	29.9
					7.6	1.3225	15.2	1.3818	22.7	1.4422	30	1.3235	6.7	1.0888								303	29.436	98.12	21.9	0.9108	21.7	0.948	21.8	0.9617	22.5	0.9589	21.4	0.9167	21.6	0.9183	22.2	0.9648	21.9	0.9685							30.1	1.5014	30
					7.6	1.3225	15.2	1.3814	22.7	1.441	30	1.3194	6.8	1.0888								304	29.457	98.19	22.3	0.9046	22.2	0.944	22.3	0.9567	22.9	0.9539	21.8	0.9099	22	0.9133	22.6	0.9583	22.3	0.9617							30.2	1.5014	30.1
					7.6	1.3222	15.3	1.3824	22.8	1.4416	30	1.3188	6.9	1.0875								305	29.451	98.17	22.7	0.9	22.6	0.9375	22.7	0.9505	23.4	0.9459	22.2	0.9071	22.4	0.908	23	0.9518	22.7	0.9583							30.3	1.5014	30.2
					7.6	1.3229	15.3	1.3814	22.9	1.4422	30	1.3188	7.1	1.0872								306	29.46	98.2	23.1	0.8904	23	0.9325	23.1	0.9453	23.8	0.9394	22.7	0.9006	22.8	0.9025	23.4	0.9471	23.1	0.9505							30.4	1.5014	30.3
					7.7	1.3229	15.4	1.3814	23	1.4419	30	1.3188	7.2	1.0872								307	29.43	98.1	23.5	0.8814	23.4	0.9254	23.5	0.9381	24.2	0.9307	23.1	0.8947	23.3	0.8963	23.8	0.9391	23.6	0.9422							30.5	1.502	30.4
					7.7	1.3229	15.4	1.3818	23	1.4422	30	1.3188	7.3	1.0875								308	29.454	98.18	23.9	0.8746	23.8	0.9164	23.9	0.9288	24.6	0.922	23.5	0.8882	23.7	0.8891	24.2	0.9304	24	0.9359							30.6	1.502	30.5
					7.7	1.3225	15.5	1.3818	23.1	1.4413	--		7.4	1.0863								309	29.457	98.19	24.3	0.8603	24.3	0.908	24.4	0.9195	25	0.9115	23.9	0.8798	24.1	0.8795	24.6	0.9201	24.4	0.9251							30.8	1.502	30.6
					7.7	1.3229	15.5	1.3821	23.2	1.4422	0	1.1471	7.6	1.0866								310	29.415	98.05	24.8	0.8498	24.6	0.8984	24.7	0.9096	25.4	0.8991	24.3	0.8712	24.5	0.8699	25	0.9068	24.8	0.9136							30.8	1.502	30.7
					7.8	1.3229	15.6	1.3821	23.3	1.4416	0.1	1.1449	7.7	1.0863								311	29.397	97.99	25.2	0.8343	25.1	0.8854	25.2	0.8978	25.9	0.8814	24.7	0.8619	24.9	0.8566	25.5	0.8947	25.2	0.9031							30.9	1.5024	30.8
					7.8	1.3229	15.6	1.3824	23.3	1.4416	0.2	1.1443	7.8	1.0851								312	29.391	97.97	25.6	0.8172	25.5	0.8712	25.6	0.8823	26.3	0.8637	25.2	0.8476	25.3	0.8457	25.9	0.8767	25.7	0.8857							31	1.5027	30.9
					7.8	1.3229	15.7	1.3827	23.4	1.4419	0.3	1.144	7.9	1.0848								313	29.376	97.92	26	0.7921	25.9	0.8519	26	0.869	26.7	0.8442	25.6	0.8327	25.8	0.8284	26.3	0.8532	26.1	0.8705							31.1	1.5024	31
					7.8	1.3229	15.7	1.3824	23.5	1.4422	0.4	1.143	8.1	1.0857								314	29.352	97.84	26.4	0.7726	26.3	0.8352	26.4	0.8448	27.1	0.8123	26	0.8191	26.2	0.8104	26.7	0.8262	26.5	0.8436							31.2	1.5027	31.1
					7.9	1.3229	15.8	1.383	23.6	1.4422	0.5	1.1434	8.2	1.0841								315	29.376	97.92	26.8	0.7419	26.8	0.8088	26.8	0.8256	27.5	0.7688	26.4	0.7995	26.6	0.7887	27.2	0.7881	26.9	0.8163							31.3	1.503	31.2
					7.9	1.3232	15.8	1.3833	23.6	1.4425	0.6	1.1424	8.3	1.0838								316	29.346	97.82	27.3	0.7019	27.1	0.7769	27.2	0.7924	27.9	0.6975	26.8	0.771	27	0.763	27.6	0.7385	27.3	0.775							31.4	1.5036	31.3
					7.9	1.3232	15.9	1.3836	23.7	1.4425	0.7	1.1424	8.4	1.0838								317	29.367	97.89	27.7	0.6402	27.6	0.7394	27.7	0.7406	28.4	0.5503	27.2	0.7344	27.4	0.7186	28	0.6433	27.7	0.7016							31.5	1.5033	31.4
					7.9	1.3235	15.9	1.3827	23.8	1.4431	0.8	1.1421	8.6	1.0841								318	29.355	97.85	28.1	0.5509	28	0.6737	28.1	0.6656	28.7	0.0921	27.7	0.6889	27.8	0.6545	28.4	0.3649	28.2	0.5388							31.6	1.5036	31.5
					8	1.3232	16	1.3827	23.9	1.4425	0.9	1.1418	8.7	1.0826								319	29.277	97.59	28.5	0.0921	28.4	0.5066	28.5	0.447	28.7	0.9248	28.1	0.5869	28.3	0.5016	28.5	0.0998	28.6	0.0924							31.7	1.5036	31.6
					8	1.3232	16	1.3827	23.9	1.4428	1	1.1415	8.8	1.0829								320	29.325	97.75	28.5	0.8984	28.7	0.0921	28.8	0.0915	28.8	0.9211	28.5	0.3367	28.6	0.0927	28.5	0.9363	28.6	0.9245							31.8	1.5036	31.7
					8	1.3235	16.1	1.383	24	1.4441	1.1	1.1412	8.9	1.0826								321	29.334	97.78	28.6	0.9053	28.7	0.9177	28.8	0.9108	28.9	0.8842	28.7	0.0921	28.6	0.9208	28.6	0.9539	28.7	0.9375							31.9	1.5045	31.8
					8	1.3235	16.1	1.383	24.1	1.4431	1.2	1.1399	9	1.0823								322	29.343	97.81	28.7	0.8876	28.8	0.9369	28.9	0.9223	29	0.8312	28.7	0.9049	28.7	0.9254	28.7	0.9353	28.8	0.9077							32	1.5042	31.9
					8.1	1.3235	16.2	1.3836	24.2	1.4438	1.3	1.1399	9.2	1.0817								323	29.319	97.73	28.8	0.8522	28.9	0.922	28.9	0.9015	29.1	0.6886	28.7	0.9096	28.7	0.9142	28.8	0.9031	28.9	0.8718							32.1	1.5039	32
					8.1	1.3235	16.2	1.3833	24.2	1.4431	1.4	1.1403	9.3	1.0813								324	29.337	97.79	28.9	0.8135	29	0.8916	29	0.8482	29.3	0.3494	28.8	0.891	28.8	0.8848	28.9	0.8625	29	0.7992							32.2	1.5042	32.1
					8.1	1.3238	16.3	1.3839	24.3	1.4435	1.5	1.1393	9.4	1.0801								325	29.325	97.75	29	0.7047	29.1	0.8448	29.1	0.7676	29.4	0.1563	28.9	0.8383	28.9	0.8324	29	0.7704	29.1	0.66							32.3	1.5042	32.2
					8.1	1.3235	16.3	1.3836	24.4	1.4441	1.6	1.1396	9.5	1.0795								326	29.016	96.72	29.1	0.5122	29.2	0.7713	29.3	0.4765	29.4	0.0983	29	0.7574	29	0.7248	29.1	0.6259	29.2	0.3816							32.4	1.5051	32.3
					8.2	1.3238	16.4	1.3836	24.5	1.4441	1.7	1.1393	9.7	1.0795								327	29.328	97.76	29.3	0.1842	29.3	0.5273	29.4	0.2229	29.4	0.9	29.2	0.5202	29.1	0.4982	29.2	0.364	29.3	0.2251							32.5	1.5048	32.4
					8.2	1.3238	16.4	1.3839	24.5	1.4441	1.8	1.1393	9.8	1.0792								328	29.319	97.73	29.3	0.098	29.4	0.2471	29.4	0.0918	29.4	1.162	29.3	0.2548	29.2	0.2489	29.3	0.1665	29.4	0.0989							32.6	1.5045	32.5
					8.2	1.3241	16.5	1.3836	24.6	1.4444	1.9	1.1387	9.9	1.0792								329	29.319	97.73	29.3	0.9121	29.5	0.0973	29.4	0.8274	29.4	1.1703	29.4	0.0983	29.3	0.0949	29.3	0.0986	29.4	0.8079							32.8	1.5048	32.6
					8.2	1.3241	16.5	1.3845	24.7	1.4453	2	1.1387	10	1.0782								330	29.325	97.75	29.3	1.1558	29.5	0.9146	29.4	1.1607	29.4	1.1744	29.4	0.851	29.3	0.8169	29.3	0.8352	29.4	1.1601							32.9	1.5051	32.7
					8.3	1.3241	16.6	1.3845	24.8	1.4447	2.1	1.1381	10.2	1.0782								331	29.313	97.71	29.3	1.1647	29.5	1.1607	29.4	1.1672	29.4	1.1756	29.4	1.1647	29.3	1.1651	29.3	1.161	29.4	1.1663							32.9	1.5055	32.8
					8.3	1.3241	16.6	1.3845	24.9	1.4444	2.2	1.1378	10.3	1.0779								332	29.319	97.73	29.3	1.1688	29.5	1.1672	29.4	1.1725			29.4	1.1709	29.3	1.1709	29.3	1.1678	29.4	1.1713							33	1.5051	32.9
					8.3	1.3241	16.7	1.3845	24.9	1.4453	2.3	1.1372	10.4	1.077								333	29.301	97.67	29.3	1.17	29.5	1.1722	29.4	1.1753			29.4	1.1747	29.3	1.1747	29.3	1.1725	29.4	1.1747							33.1	1.5055	33
					8.3	1.3241	16.7	1.3845	25	1.4456	2.4	1.1375	10.6	1.077								334	29.319	97.73			29.5	1.175					29.4	1.175			29.3	1.1753	--								33.2	1.5055	33.1
					8.4	1.3241	16.8	1.3849	25.1	1.4459	2.5	1.1372	10.7	1.0764								335	29.349	97.83													--		--								33.3	1.5058	33.2
					8.4	1.3241	16.8	1.3852	25.1	1.4462	2.6	1.1372	10.8	1.0758								336	29.382	97.94													--		--								33.4	1.5061	33.3
					8.4	1.3244	16.9	1.3855	25.2	1.4459	2.7	1.1365	10.9	1.0755								337	29.604	98.68																							33.5	1.5058	33.4
					8.4	1.3244	16.9	1.3855	25.3	1.4466	2.8	1.1362	11	1.0745								338	29.523	98.41																							33.6	1.5061	33.5
					8.5	1.3244	17	1.3852	25.4	1.4469	2.9	1.1356	11.2	1.0751								339	29.535	98.45																							33.7	1.5067	33.6
					8.5	1.3247	17	1.3852	25.4	1.4459	3	1.1359	11.3	1.0748								340	29.508	98.36																							33.8	1.5067	33.7
					8.5	1.3244	17.1	1.3855	25.5	1.4459	3.1	1.1353	11.4	1.0742								341	29.508	98.36																							33.9	1.507	33.8
					8.5	1.3247	17.1	1.3858	25.6	1.4462	3.2	1.1353	11.5	1.0733								342	29.517	98.39																							34	1.507	33.9
					8.6	1.3247	17.2	1.3858	25.7	1.4469	3.3	1.1353	11.7	1.0724								343	29.511	98.37																							34.1	1.507	34
					8.6	1.325	17.2	1.3861	25.7	1.4466	3.4	1.1347	11.8	1.0724								344	29.511	98.37																							34.2	1.5067	34.1
					8.6	1.3247	17.3	1.3858	25.8	1.4472	3.5	1.1344	11.9	1.0717								345	29.52	98.4																							34.3	1.507	34.2
					8.6	1.3247	17.3	1.3858	25.9	1.4481	3.6	1.1337	12	1.0717								346	29.511	98.37																							34.4	1.507	34.3
					8.7	1.3247	17.4	1.3858	26	1.4478	3.7	1.1344	12.2	1.0711								347	29.52	98.4																							34.5	1.5079	34.4
					8.7	1.325	17.4	1.3858	26	1.4469	3.8	1.1337	12.3	1.0702								348	29.514	98.38																							34.6	1.5073	34.5
					8.7	1.3253	17.5	1.3864	26.1	1.4472	3.9	1.1334	12.4	1.0705								349	29.172	97.24																							34.8	1.5076	34.6
					8.7	1.3253	17.5	1.3858	26.2	1.4481	4	1.1331	12.5	1.0696								350	29.268	97.56																							34.9	1.5079	34.7
					8.8	1.3253	17.6	1.3864	26.3	1.4484	4.1	1.1328	12.7	1.0686																																	35	1.5086	34.8
					8.8	1.3253	17.6	1.3864	26.3	1.4484	4.2	1.1322	12.8	1.0693																																	35.2	1.5082	34.9
					8.8	1.325	17.7	1.3864	26.4	1.4484	4.3	1.1325	12.9	1.0683																																	35.2	1.5089	35
					8.8	1.3253	17.7	1.3861	26.5	1.4481	4.4	1.1319	13	1.0671																																	35.3	1.5086	35.1
					8.9	1.3253	17.8	1.387	26.6	1.4481	4.5	1.1319	13.2	1.0671																																	35.4	1.5092	35.2
					8.9	1.3256	17.8	1.3873	26.6	1.4484	4.6	1.1313	13.3	1.0665																																	35.5	1.5092	35.3
					8.9	1.3253	17.9	1.3864	26.7	1.4484	4.7	1.1316	13.4	1.0671																																	35.6	1.5089	35.4
					8.9	1.3256	17.9	1.387	26.8	1.4493	4.8	1.1313	13.5	1.0658																																	35.7	1.5095	35.5
					9	1.3256	18	1.3873	26.9	1.4484	4.9	1.131	13.7	1.0649																																	35.9	1.5095	35.6
					9	1.3256	18	1.3873	26.9	1.4487	5	1.1306	13.8	1.0646																																	35.9	1.5092	35.7
					9	1.3256	18.1	1.3873	27	1.4487	5.1	1.1303	13.9	1.0652																																	36	1.5101	35.8
					9	1.3256	18.1	1.388	27.1	1.449	5.2	1.13	14.1	1.0646																																	36.1	1.5098	35.9
					9.1	1.3256	18.2	1.3873	27.2	1.4493	5.3	1.1294	14.2	1.0634																																	36.2	1.5101	36
					9.1	1.3256	18.2	1.3873	27.2	1.45	5.4	1.1297	14.3	1.0624																																	36.3	1.5101	36.1
					9.1	1.326	18.3	1.3883	27.3	1.4503	5.5	1.1294	14.4	1.0621																																	36.4	1.5101	36.2
					9.1	1.326	18.3	1.3883	27.4	1.45	5.6	1.1291	14.5	1.0615																																	36.5	1.5104	36.3
					9.2	1.326	18.4	1.3886	27.5	1.4503	5.7	1.1291	14.7	1.0606																																	36.6	1.5104	36.4
					9.2	1.3263	18.4	1.3886	27.5	1.45	5.8	1.1288	14.8	1.0612																																	36.7	1.5104	36.5
					9.2	1.3263	18.5	1.388	27.6	1.45	5.9	1.1285	14.9	1.06																																	36.8	1.5107	36.6
					9.2	1.3263	18.5	1.3883	27.7	1.4506	6	1.1279	15	1.0596																																	36.9	1.511	36.7
					9.3	1.3266	18.6	1.3886	27.8	1.4506	6.1	1.1279	15.2	1.0584																																	37	1.511	36.8
					9.3	1.3263	18.6	1.3892	27.8	1.4509	6.2	1.1272	15.3	1.0587																																	37.1	1.5117	36.9
					9.3	1.3266	18.7	1.3883	27.9	1.4503	6.3	1.1272	15.4	1.0578																																	37.2	1.5113	37
					9.3	1.3266	18.7	1.3889	28	1.4503	6.4	1.1269	15.5	1.0565																																	37.3	1.5117	37.1
					9.4	1.3266	18.8	1.3895	28.1	1.4506	6.5	1.1266	15.7	1.0562																																	37.4	1.5113	37.2
					9.4	1.3266	18.8	1.3892	28.1	1.4506	6.6	1.126	15.8	1.0556																																	37.5	1.512	37.3
					9.4	1.3269	18.9	1.3895	28.2	1.4509	6.7	1.1263	15.9	1.0562																																	37.6	1.5117	37.4
					9.4	1.3269	18.9	1.3895	28.3	1.4512	6.8	1.1254	16.1	1.0556																																	37.7	1.5117	37.5
					9.5	1.3269	19	1.3898	28.4	1.4512	6.9	1.1254	16.2	1.0553																																	37.8	1.512	37.6
					9.5	1.3269	19	1.3901	28.4	1.4518	7	1.1254	16.3	1.0547																																	37.9	1.512	37.7
					9.5	1.3269	19.1	1.3901	28.5	1.4518	7.1	1.1254	16.4	1.0541																																	38	1.5126	37.8
					9.5	1.3272	19.1	1.3907	28.6	1.4524	7.2	1.1248	16.5	1.0531																																	38.1	1.5129	37.9
					9.6	1.3272	19.2	1.3904	28.7	1.4528	7.3	1.1241	16.7	1.0531																																	38.2	1.5129	38
					9.6	1.3272	19.3	1.3901	28.7	1.4531	7.4	1.1241	16.8	1.0525																																	38.3	1.5132	38.1
					9.6	1.3272	19.3	1.3904	28.8	1.4524	7.5	1.1235	16.9	1.0513																																	38.4	1.5138	38.2
					9.6	1.3272	19.3	1.3901	28.9	1.4528	7.6	1.1229	17	1.051																																	38.5	1.5135	38.3
					9.7	1.3275	19.4	1.3907	29	1.4531	7.7	1.1232	17.2	1.0507																																	38.6	1.5135	38.4
					9.7	1.3272	19.4	1.3904	29	1.454	7.8	1.1229	17.3	1.0491																																	38.7	1.5135	38.5
					9.7	1.3275	19.5	1.3907	29.1	1.4537	7.9	1.1226	17.4	1.0485																																	38.8	1.5138	38.6
					9.7	1.3275	19.5	1.3907	29.2	1.4537	8	1.1217	17.6	1.0485																																	38.9	1.5138	38.7
					9.8	1.3272	19.6	1.3911	29.3	1.4537	8.1	1.122	17.7	1.0469																																	39	1.5141	38.8
					9.8	1.3281	19.6	1.3904	29.3	1.4546	8.2	1.121	17.8	1.0472																																	39.1	1.5141	38.9
					9.8	1.3278	19.7	1.3904	29.4	1.4537	8.3	1.1213	17.9	1.0466																																	39.2	1.5144	39
					9.8	1.3281	19.7	1.3904	29.5	1.454	8.4	1.1213	18	1.046																																	39.3	1.5151	39.1
					9.9	1.3281	19.8	1.3907	29.6	1.4549	8.5	1.121	18.2	1.0457																																	39.4	1.5148	39.2
					9.9	1.3281	19.8	1.3907	29.6	1.4543	8.6	1.1207	18.3	1.0451																																	39.5	1.5154	39.3
					9.9	1.3281	19.9	1.3907	29.7	1.4552	8.7	1.1201	18.4	1.0441																																	39.6	1.5154	39.4
					9.9	1.3278	19.9	1.3914	29.8	1.4546	8.8	1.1198	18.5	1.0423																																	39.7	1.5157	39.5
					10	1.3281	20	1.3917	29.9	1.4546	8.9	1.1192	18.7	1.0417																																	39.8	1.516	39.6
					10	1.3281	20	1.392	29.9	1.4549	9	1.1195	18.8	1.0407																																	39.9	1.5154	39.7
					10	1.3281	20.1	1.392	30	1.4549	9.1	1.1192	18.9	1.0404																																	40	1.516	39.8
					10	1.3284	20.2	1.3914	30	1.3173	9.2	1.1182	19	1.0395																																	40.1	1.5166	39.9
					10.1	1.3281	20.2	1.3923	30	1.3145	9.3	1.1186	19.2	1.0383																																	40.2	1.5166	40
					10.1	1.3284	20.2	1.392	30	1.3139	9.4	1.1176	19.3	1.0392																																	40.3	1.5163	40.1
					10.1	1.3284	20.3	1.3923	30	1.3136	9.5	1.1179	19.4	1.0379																																	40.4	1.5169	40.2
					10.1	1.3287	20.3	1.3926	30	1.3136	9.6	1.1176	19.5	1.0358																																	40.5	1.5166	40.3
					10.2	1.3284	20.4	1.3917	30	1.3136	9.7	1.1173	19.7	1.0355																																	40.6	1.5172	40.4
					10.2	1.3291	20.4	1.3917	--		9.8	1.117	19.8	1.0352																																	40.7	1.5169	40.5
					10.2	1.3287	20.5	1.3926	0	1.1815	9.9	1.1161	19.9	1.0352																																	40.8	1.5169	40.6
					10.2	1.3287	20.5	1.3926	0.1	1.1812	10	1.1164	20	1.0324																																	40.9	1.5172	40.7
					10.3	1.3287	20.6	1.3929	0.1	1.1802	10.1	1.1155	20.2	1.0324																																	41	1.5175	40.8
					10.3	1.3287	20.7	1.3923	0.2	1.1806	10.2	1.1151	20.3	1.0317																																	41.1	1.5185	40.9
					10.3	1.3287	20.7	1.3926	0.3	1.1802	10.3	1.1151	20.4	1.0314																																	41.2	1.5182	41
					10.3	1.3287	20.8	1.3926	0.4	1.1796	10.4	1.1151	20.5	1.0308																																	41.3	1.5175	41.1
					10.4	1.3291	20.8	1.3929	0.4	1.1793	10.5	1.1145	20.7	1.0296																																	41.4	1.5188	41.2
					10.4	1.3291	20.8	1.3932	0.5	1.179	10.6	1.1142	20.8	1.028																																	41.5	1.5185	41.3
					10.4	1.3287	20.9	1.3932	0.6	1.1781	10.7	1.1142	20.9	1.0274																																	41.6	1.5188	41.4
					10.4	1.3294	20.9	1.3932	0.7	1.1778	10.8	1.1133	21.1	1.0259																																	41.7	1.5188	41.5
					10.5	1.3291	21	1.3935	0.8	1.1781	10.9	1.1133	21.2	1.0243																																	41.8	1.5194	41.6
					10.5	1.3294	21	1.3929	0.8	1.1771	11	1.1133	21.3	1.024																																	41.9	1.5197	41.7
					10.5	1.3294	21.1	1.3929	0.9	1.1778	11.1	1.113	21.4	1.0231																																	42	1.5194	41.8
					10.5	1.3297	21.2	1.3932	1	1.1775	11.2	1.1127	21.6	1.0221																																	42.1	1.5194	41.9
					10.6	1.3294	21.2	1.3932	1	1.1775	11.3	1.1117	21.7	1.0212																																	42.2	1.52	42
					10.6	1.3297	21.3	1.3932	1.1	1.1768	11.4	1.1111	21.8	1.0197																																	42.3	1.5197	42.1
					10.6	1.3294	21.3	1.3942	1.2	1.1771	11.5	1.1114	21.9	1.019																																	42.4	1.5197	42.2
					10.6	1.3297	21.3	1.3942	1.3	1.1762	11.6	1.1114	22	1.0169																																	42.5	1.52	42.3
					10.7	1.3297	21.4	1.3938	1.3	1.1765	11.7	1.1108	22.2	1.0156																																	42.6	1.5203	42.4
					10.7	1.3297	21.4	1.3942	1.4	1.1756	11.8	1.1105	22.3	1.0166																																	42.7	1.5203	42.5
					10.7	1.3297	21.5	1.3935	1.5	1.1753	11.9	1.1096	22.4	1.0147																																	42.8	1.5206	42.6
					10.7	1.3297	21.6	1.3942	1.6	1.1756	12	1.1099	22.5	1.0131																																	42.9	1.5206	42.7
					10.8	1.3297	21.6	1.3942	1.6	1.1756	12.1	1.1096	22.7	1.0104																																	43	1.5206	42.8
					10.8	1.3303	21.7	1.3945	1.7	1.175	12.2	1.1093	22.8	1.011																																	43.1	1.521	42.9
					10.8	1.3303	21.7	1.3948	1.8	1.175	12.3	1.1083	22.9	1.0097																																	43.2	1.5213	43
					10.8	1.33	21.7	1.3948	1.9	1.174	12.4	1.1077	23.1	1.0076																																	43.4	1.5216	43.1
					10.9	1.33	21.8	1.3942	1.9	1.1744	12.5	1.1074	23.2	1.0066																																	43.5	1.5216	43.2
					10.9	1.33	21.8	1.3942	2	1.174	12.6	1.1077	23.3	1.0042																																	43.5	1.5216	43.3
					10.9	1.3306	21.9	1.3942	2.1	1.174	12.7	1.1071	23.4	1.0032																																	43.6	1.5222	43.4
					10.9	1.33	22	1.3945	2.2	1.174	12.8	1.1065	23.5	1.0007																																	43.7	1.5219	43.5
					11	1.3303	22	1.3948	2.2	1.174	12.9	1.1062	23.7	1.0014																																	43.8	1.5225	43.6
					11	1.3303	22	1.3948	2.3	1.1734	13	1.1065	23.8	0.9983																																	43.9	1.5225	43.7
					11	1.3303	22.1	1.3954	2.4	1.1725	13.1	1.1052	23.9	0.9983																																	44	1.5225	43.8
					11	1.3306	22.1	1.3954	2.5	1.1725	13.2	1.1058	24.1	0.9967																																	44.1	1.5228	43.9
					11.1	1.3306	22.2	1.3948	2.5	1.1731	13.3	1.1055	24.2	0.9945																																	44.2	1.5231	44
					11.1	1.3309	22.3	1.3951	2.6	1.1725	13.4	1.1052	24.3	0.9939																																	44.3	1.5231	44.1
					11.1	1.3309	22.3	1.3957	2.7	1.1725	13.5	1.1049	24.4	0.9905																																	44.4	1.5234	44.2
					11.1	1.3309	22.4	1.3954	2.8	1.1722	13.6	1.1037	24.6	0.988																																	44.5	1.5234	44.3
					11.2	1.3309	22.4	1.3954	2.8	1.1722	13.7	1.1034	24.7	0.9852																																	44.6	1.5237	44.4
					11.2	1.3312	22.5	1.396	2.9	1.1719	13.8	1.1034	24.8	0.9862																																	44.7	1.5237	44.5
					11.2	1.3309	22.5	1.3957	3	1.1716	13.9	1.1031	24.9	0.9818																																	44.8	1.5237	44.6
					11.2	1.3312	22.5	1.3963	3.1	1.1716	14	1.1034	25	0.9818																																	44.9	1.5241	44.7
					11.3	1.3309	22.6	1.3969	3.1	1.1716	14.1	1.1021	25.2	0.9775																																	45	1.5244	44.8
					11.3	1.3309	22.7	1.3969	3.2	1.1713	14.2	1.1021	25.3	0.9756																																	45.1	1.525	44.9
					11.3	1.3309	22.7	1.3966	3.3	1.1713	14.3	1.1009	25.4	0.9719																																	45.2	1.5247	45
					11.3	1.3309	22.7	1.3963	3.4	1.17	14.4	1.1003	25.5	0.9688																																	45.3	1.5247	45.1
					11.4	1.3315	22.8	1.396	3.5	1.1703	14.5	1.1006	25.7	0.9697																																	45.4	1.525	45.2
					11.4	1.3312	22.9	1.3966	3.5	1.17	14.6	1.1006	25.8	0.966																																	45.5	1.5253	45.3
					11.4	1.3312	22.9	1.3963	3.6	1.1703	14.7	1.0993	25.9	0.9623																																	45.6	1.5253	45.4
					11.4	1.3318	23	1.3969	3.7	1.17	14.8	1.099	26.1	0.9583																																	45.7	1.5256	45.5
					11.5	1.3315	23	1.3969	3.7	1.17	14.9	1.0984	26.2	0.9546																																	45.8	1.5262	45.6
					11.5	1.3315	23.1	1.3973	3.8	1.1697	15	1.0987	26.3	0.9511																																	45.9	1.5259	45.7
					11.5	1.3312	23.1	1.3966	3.9	1.1697	15.1	1.0981	26.4	0.9502																																	46	1.5265	45.8
					11.5	1.3315	23.1	1.3966	4	1.1694	15.2	1.0975	26.5	0.9468																																	46.1	1.5259	45.9
					11.6	1.3315	23.2	1.3976	4	1.1688	15.3	1.0969	26.7	0.9406																																	46.2	1.5265	46
					11.6	1.3315	23.2	1.3966	4.1	1.1691	15.4	1.0972	26.8	0.9378																																	46.3	1.5265	46.1
					11.6	1.3318	23.3	1.3969	4.2	1.1688	15.5	1.0959	26.9	0.9307																																	46.4	1.5268	46.2
					11.6	1.3322	23.4	1.3976	4.3	1.1685	15.6	1.0962	27	0.9223																																	46.5	1.5268	46.3
					11.7	1.3318	23.4	1.3976	4.3	1.1685	15.7	1.0959	27.2	0.9167																																	46.6	1.5275	46.4
					11.7	1.3318	23.5	1.3979	4.4	1.1675	15.8	1.095	27.3	0.9158																																	46.7	1.5272	46.5
					11.7	1.3322	23.5	1.3979	4.5	1.1675	15.9	1.0941	27.4	0.9087																																	46.8	1.5278	46.6
					11.7	1.3318	23.6	1.3982	4.6	1.1666	16	1.095	27.5	0.9006																																	47	1.5278	46.7
					11.8	1.3318	23.6	1.3979	4.7	1.1672	16.1	1.0941	27.7	0.8867																																	47	1.5278	46.8
					11.8	1.3322	23.7	1.3979	4.7	1.1672	16.2	1.0928	27.8	0.8727																																	47.1	1.5284	46.9
					11.8	1.3318	23.7	1.3982	4.8	1.1666	16.3	1.0931	27.9	0.8578																																	47.2	1.5281	47
					11.8	1.3322	23.8	1.3982	4.9	1.1672	16.4	1.0928	28.1	0.846																																	47.3	1.5287	47.1
					11.9	1.3322	23.8	1.3982	5	1.1663	16.5	1.0928	28.2	0.8175																																	47.4	1.5287	47.2
					11.9	1.3318	23.9	1.3985	5	1.1669	16.6	1.0922	28.3	0.7862																																	47.5	1.5287	47.3
					11.9	1.3318	23.9	1.3985	5.1	1.1666	16.7	1.0916	28.4	0.7636																																	47.6	1.5293	47.4
					11.9	1.3322	24	1.3988	5.2	1.1666	16.8	1.0906	28.4	0.7391																																	47.7	1.5296	47.5
					12	1.3322	24	1.3988	5.3	1.1657	16.9	1.09	28.5	0.6907																																	47.8	1.5293	47.6
					12	1.3325	24.1	1.3988	5.3	1.166	17	1.0894	28.6	0.6644																																	47.9	1.5299	47.7
					12	1.3322	24.1	1.3988	5.4	1.1657	17.1	1.0894	28.7	0.5996																																	48	1.5299	47.8
					12	1.3325	24.2	1.3991	5.5	1.1651	17.2	1.0885	28.7	0.5506																																	48.1	1.5299	47.9
					12.1	1.3322	24.2	1.3991	5.6	1.1657	17.3	1.0891	28.8	0.4802																																	48.2	1.5303	48
					12.1	1.3325	24.2	1.3991	5.6	1.1651	17.4	1.0885	28.8	0.3974																																	48.4	1.5306	48.1
					12.1	1.3328	24.3	1.3991	5.7	1.1644	17.5	1.0882	28.9	0.3026																																	48.4	1.5303	48.2
					12.1	1.3328	24.4	1.3994	5.8	1.1647	17.6	1.0879	28.9	0.0924																																	48.5	1.5309	48.3
					12.2	1.3328	24.4	1.3994	5.8	1.1647	17.7	1.0869	28.9	0.9849																																	48.6	1.5309	48.4
					12.2	1.3328	24.5	1.3997	5.9	1.1644	17.8	1.086	28.9	1.0404																																	48.7	1.5309	48.5
					12.2	1.3325	24.5	1.3997	6	1.1641	17.9	1.0863	29	1.0417																																	48.8	1.5312	48.6
					12.2	1.3325	24.6	1.3997	6.1	1.1638	18	1.0848	29	1.0237																																	48.9	1.5315	48.7
					12.3	1.3328	24.6	1.4	6.1	1.1635	18.1	1.0844	29	1.0054																																	49	1.5318	48.8
					12.3	1.3328	24.6	1.4004	6.2	1.1635	18.2	1.0838	29.1	0.9955																																	49.1	1.5318	48.9
					12.3	1.3328	24.7	1.4004	6.3	1.1632	18.3	1.0844	29.1	0.9918																																	49.2	1.5318	49
					12.3	1.3328	24.8	1.4007	6.4	1.1632	18.4	1.0826	29.1	0.9902																																	49.3	1.5321	49.1
					12.4	1.3331	24.8	1.4004	6.4	1.1629	18.5	1.0832	29.2	0.9676																																	49.4	1.5324	49.2
					12.4	1.3328	24.9	1.4	6.5	1.1626	18.6	1.0823	29.2	0.9409																																	49.6	1.5324	49.3
					12.4	1.3331	24.9	1.4004	6.6	1.162	18.7	1.0813	29.2	0.9149																																	49.6	1.533	49.4
					12.4	1.3331	25	1.4	6.7	1.1626	18.8	1.0813	29.2	0.9102																																	49.7	1.533	49.5
					12.5	1.3334	25	1.4	6.8	1.1623	18.9	1.081	29.3	0.886																																	49.8	1.533	49.6
					12.5	1.3334	25	1.4004	6.8	1.162	19	1.0801	29.3	0.8718																																	49.9	1.5334	49.7
					12.5	1.3334	25.1	1.4007	6.9	1.1616	19.1	1.0798	29.3	0.8476																																	50	1.5334	49.8
					12.5	1.3334	25.2	1.4007	7	1.1613	19.2	1.0789	29.3	0.8107																																	50.1	1.5337	49.9
					12.6	1.3337	25.2	1.4004	7	1.1613	19.3	1.0779	29.3	0.7738																																	50.2	1.5343	50
					12.6	1.3334	25.2	1.4004	7.1	1.1613	19.4	1.0767	29.4	0.6994																																	50.3	1.5346	50.1
					12.6	1.3334	25.3	1.4004	7.2	1.1607	19.5	1.0764	29.4	0.665																																	50.4	1.534	50.2
					12.6	1.3334	25.4	1.4007	7.3	1.1604	19.6	1.0755	29.4	0.5711																																	50.5	1.5346	50.3
					12.7	1.3334	25.4	1.4007	7.4	1.1607	19.7	1.0748	29.4	0.5385																																	50.6	1.5349	50.4
					12.7	1.3334	25.5	1.401	7.4	1.1601	19.8	1.0745	29.5	0.4284																																	50.7	1.5349	50.5
					12.7	1.3337	25.5	1.401	7.5	1.1598	19.9	1.0745	29.5	0.3838																																	50.8	1.5355	50.6
					12.7	1.3337	25.6	1.401	7.6	1.1595	20	1.0745	29.5	0.3482																																	50.9	1.5355	50.7
					12.8	1.3337	25.6	1.401	7.6	1.1595	20.1	1.0733	29.5	0.3122																																	51	1.5358	50.8
					12.8	1.3337	25.7	1.4013	7.7	1.1598	20.2	1.073	29.5	0.284																																	51.1	1.5355	50.9
					12.8	1.334	25.7	1.4016	7.8	1.1598	20.3	1.0724	29.5	0.2424																																	51.2	1.5358	51
					12.8	1.334	25.8	1.4013	7.9	1.1592	20.4	1.0714	29.5	0.191																																	51.3	1.5361	51.1
					12.9	1.3337	25.8	1.4013	8	1.1589	20.5	1.0699	29.5	0.1457																																	51.5	1.5368	51.2
					12.9	1.334	25.9	1.4019	8	1.1589	20.6	1.0699	29.6	0.093																																	51.5	1.5368	51.3
					12.9	1.334	25.9	1.4019	8.1	1.1582	20.7	1.0699	29.6	0.935																																	51.6	1.5368	51.4
					12.9	1.334	26	1.4016	8.2	1.1585	20.8	1.0689	29.6	1.175																																	51.7	1.5371	51.5
					13	1.334	26	1.4016	8.2	1.1573	20.9	1.068	29.6	1.183																																	51.8	1.5371	51.6
					13	1.334	26	1.4019	8.3	1.1573	21	1.0674	29.6	1.1877																																	51.9	1.5377	51.7
					13	1.334	26.1	1.4019	8.4	1.1573	21.1	1.0658	29.6	1.188																																	52	1.538	51.8
					13	1.334	26.2	1.4025	8.5	1.157	21.2	1.0649																																			52.1	1.5383	51.9
					13.1	1.3343	26.2	1.4022	8.5	1.1564	21.3	1.0655																																			52.2	1.5383	52
					13.1	1.3343	26.3	1.4025	8.6	1.157	21.4	1.0643																																			52.4	1.5389	52.1
					13.1	1.3343	26.3	1.4025	8.7	1.157	21.5	1.0627																																			52.4	1.5389	52.2
					13.1	1.3343	26.3	1.4022	8.8	1.1564	21.6	1.0618																																			52.5	1.5389	52.3
					13.2	1.3343	26.4	1.4025	8.9	1.1564	21.7	1.0615																																			52.6	1.5392	52.4
					13.2	1.3343	26.5	1.4025	8.9	1.1561	21.8	1.0612																																			52.7	1.5399	52.5
					13.2	1.3346	26.5	1.4028	9	1.1561	21.9	1.0587																																			52.8	1.5405	52.6
					13.2	1.3346	26.6	1.4025	9.1	1.1554	22	1.0593																																			53	1.5405	52.7
					13.3	1.3346	26.6	1.4028	9.2	1.1554	22.1	1.0587																																			53.1	1.5408	52.8
					13.3	1.3346	26.7	1.4031	9.2	1.1551	22.2	1.0578																																			53.1	1.5408	52.9
					13.3	1.3346	26.7	1.4031	9.3	1.1551	22.3	1.0569																																			53.2	1.5408	53
					13.3	1.3349	26.7	1.4031	9.4	1.1548	22.4	1.0556																																			53.3	1.5411	53.1
					13.4	1.3346	26.8	1.4038	9.5	1.1545	22.5	1.055																																			53.5	1.5417	53.2
					13.4	1.3346	26.9	1.4038	9.5	1.1545	22.6	1.0528																																			53.5	1.5414	53.3
					13.4	1.3346	26.9	1.4038	9.6	1.1542	22.7	1.0525																																			53.7	1.5417	53.4
					13.4	1.3346	27	1.4041	9.7	1.1536	22.8	1.0513																																			53.7	1.542	53.5
					13.5	1.3349	27	1.4041	9.7	1.1533	22.9	1.0516																																			53.8	1.5423	53.6
					13.5	1.3349	27.1	1.4038	9.8	1.1533	23	1.0503																																			53.9	1.5423	53.7
					13.5	1.3349	27.1	1.4041	9.9	1.1527	23.1	1.0476																																			54.1	1.543	53.8
					13.5	1.3349	27.2	1.4044	10	1.153	23.2	1.0479																																			54.1	1.543	53.9
					13.6	1.3349	27.2	1.4041	10	1.1523	23.3	1.0472																																			54.2	1.5433	54
					13.6	1.3353	27.3	1.4041	10.1	1.1527	23.4	1.0457																																			54.3	1.5436	54.1
					13.6	1.3353	27.3	1.4047	10.2	1.1523	23.5	1.0435																																			54.4	1.5436	54.2
					13.6	1.3353	27.4	1.4041	10.3	1.1523	23.6	1.0429																																			54.5	1.5436	54.3
					13.7	1.3353	27.4	1.4044	10.3	1.1514	23.7	1.0429																																			54.6	1.5442	54.4
					13.7	1.3353	27.5	1.4044	10.4	1.1511	23.8	1.0417																																			54.7	1.5442	54.5
					13.7	1.3356	27.5	1.4047	10.5	1.1514	23.9	1.0401																																			54.8	1.5451	54.6
					13.7	1.3353	27.6	1.4044	10.6	1.1511	24	1.0376																																			54.9	1.5451	54.7
					13.8	1.3356	27.6	1.4047	10.6	1.1505	24.1	1.0361																																			55	1.5451	54.8
					13.8	1.3356	27.7	1.4053	10.7	1.1502	24.2	1.0358																																			55.1	1.5458	54.9
					13.8	1.3356	27.7	1.4053	10.8	1.1508	24.3	1.0336																																			55.2	1.5461	55
					13.8	1.3359	27.8	1.4053	10.9	1.1502	24.4	1.0324																																			55.3	1.5458	55.1
					13.9	1.3359	27.8	1.405	10.9	1.1499	24.5	1.0305																																			55.5	1.5467	55.2
					13.9	1.3356	27.9	1.4053	11	1.1492	24.6	1.029																																			55.5	1.5467	55.3
					13.9	1.3356	27.9	1.4053	11.1	1.1496	24.7	1.0277																																			55.7	1.547	55.4
					13.9	1.3359	28	1.4053	11.2	1.1489	24.8	1.0268																																			55.7	1.547	55.5
					14	1.3362	28	1.4056	11.2	1.1492	24.9	1.0262																																			55.8	1.5476	55.6
					14	1.3359	28.1	1.4053	11.3	1.1489	25	1.0237																																			55.9	1.5479	55.7
					14	1.3362	28.1	1.4056	11.4	1.1486	25.1	1.0228																																			56	1.5479	55.8
					14	1.3362	28.2	1.4063	11.5	1.1486	25.2	1.0215																																			56.2	1.5485	55.9
					14.1	1.3362	28.2	1.4059	11.6	1.1486	25.3	1.0175																																			56.2	1.5485	56
					14.1	1.3362	28.3	1.4059	11.6	1.1477	25.4	1.0172																																			56.3	1.5495	56.1
					14.1	1.3362	28.3	1.4059	11.7	1.148	25.5	1.0159																																			56.4	1.5492	56.2
					14.1	1.3362	28.4	1.4063	11.8	1.1474	25.6	1.0135																																			56.5	1.5495	56.3
					14.2	1.3365	28.4	1.4066	11.9	1.1477	25.7	1.01																																			56.6	1.5498	56.4
					14.2	1.3362	28.5	1.4063	11.9	1.1471	25.8	1.0091																																			56.8	1.5498	56.5
					14.2	1.3365	28.5	1.4063	12	1.1461	25.9	1.0069																																			56.9	1.5501	56.6
					14.2	1.3365	28.6	1.4063	12.1	1.1461	26	1.0048																																			56.9	1.5507	56.7
					14.3	1.3368	28.6	1.4069	12.1	1.1468	26.1	1.0001																																			57	1.5507	56.8
					14.3	1.3365	28.7	1.4063	12.2	1.1461	26.2	0.9989																																			57.2	1.5513	56.9
					14.3	1.3365	28.7	1.4066	12.3	1.1452	26.3	0.997																																			57.2	1.5513	57
					14.3	1.3365	28.8	1.4066	12.4	1.1452	26.4	0.9927																																			57.4	1.5513	57.1
					14.4	1.3368	28.8	1.4066	12.5	1.1455	26.5	0.9908																																			57.4	1.5523	57.2
					14.4	1.3371	28.9	1.4069	12.5	1.1455	26.6	0.9874																																			57.5	1.5529	57.3
					14.4	1.3368	28.9	1.4069	12.6	1.1443	26.7	0.9818																																			57.6	1.5526	57.4
					14.4	1.3368	29	1.4072	12.7	1.144	26.8	0.9803																																			57.7	1.5532	57.5
					14.5	1.3368	29	1.4075	12.7	1.1437	26.9	0.9756																																			57.8	1.5532	57.6
					14.5	1.3371	29.1	1.4072	12.8	1.144	27	0.9707																																			57.9	1.5535	57.7
					14.5	1.3371	29.1	1.4072	12.9	1.1434	27.1	0.9673																																			58	1.5538	57.8
					14.5	1.3374	29.2	1.4075	13	1.1437	27.2	0.9598																																			58.1	1.5541	57.9
					14.6	1.3374	29.2	1.4075	13.1	1.1427	27.3	0.9592																																			58.2	1.5544	58
					14.6	1.3371	29.3	1.4078	13.1	1.1424	27.4	0.9527																																			58.3	1.5551	58.1
					14.6	1.3371	29.3	1.4081	13.2	1.143	27.5	0.9465																																			58.4	1.5557	58.2
					14.6	1.3374	29.4	1.4078	13.3	1.1427	27.6	0.9394																																			58.5	1.5557	58.3
					14.7	1.3374	29.4	1.4078	13.3	1.1424	27.7	0.9282																																			58.6	1.556	58.4
					14.7	1.3374	29.5	1.4081	13.4	1.1421	27.8	0.9248																																			58.7	1.5566	58.5
					14.7	1.3374	29.5	1.4081	13.5	1.1418	27.9	0.9146																																			58.9	1.5569	58.6
					14.7	1.3374	29.6	1.4078	13.6	1.1415	28	0.9018																																			58.9	1.5575	58.7
					14.8	1.3377	29.6	1.4078	13.6	1.1409	28.1	0.8891																																			59.1	1.5582	58.8
					14.8	1.3377	29.7	1.4094	13.7	1.1409	28.2	0.8681																																			59.1	1.5578	58.9
					14.8	1.3377	29.7	1.4094	13.8	1.1399	28.3	0.8398																																			59.2	1.5588	59
					14.8	1.338	29.8	1.4094	13.9	1.1396	28.4	0.8197																																			59.3	1.5588	59.1
					14.9	1.338	29.8	1.4094	14	1.1396	28.5	0.798																																			59.4	1.5588	59.2
					14.9	1.338	29.9	1.409	14	1.139	28.5	0.7564																																			59.5	1.5594	59.3
					14.9	1.3384	29.9	1.4087	14.1	1.1399	28.6	0.7047																																			59.6	1.5597	59.4
					14.9	1.3384	30	1.409	14.2	1.1396	28.7	0.6396																																			59.7	1.5606	59.5
					15	1.3387	30	1.409	14.2	1.1396	28.8	0.607																																			59.8	1.5609	59.6
					15	1.3387	30	1.317	14.3	1.139	28.8	0.5683																																			59.9	1.5609	59.7
					15	1.3387	30	1.3148	14.4	1.1384	28.8	0.5013																																			60	1.5619	59.8
					15	1.3387	30	1.3145	14.5	1.1381	28.9	0.4514																																			60.2	1.5622	59.9
					15.1	1.339	30	1.3142	14.6	1.1378	28.9	0.3323																																			60.2	1.5634	60
					15.1	1.3387	30	1.3139	14.6	1.1381	28.9	0.1941																																			60.3	1.5628	60.1
					15.1	1.3387	30	1.3139	14.7	1.1378	29	0.0915																																			60.4	1.5637	60.2
					15.1	1.3387	--		14.8	1.1368	29	0.9821																																			60.5	1.5637	60.3
					15.2	1.3387	0	1.2274	14.8	1.1372	29	1.029																																			60.6	1.5644	60.4
					15.2	1.339	0.1	1.2264	14.9	1.1372	29	1.0386																																			60.7	1.5653	60.5
					15.2	1.339	0.1	1.2264	15	1.1368	29	1.0237																																			60.8	1.5656	60.6
					15.2	1.339	0.1	1.2261	15.1	1.1359	29	1.0107																																			60.9	1.5659	60.7
					15.3	1.339	0.2	1.2261	15.2	1.1353	29.1	0.9952																																			61	1.5659	60.8
					15.3	1.339	0.2	1.2258	15.2	1.1353	29.1	0.9874																																			61.1	1.5665	60.9
					15.3	1.339	0.3	1.2258	15.3	1.1347	29.1	0.9806																																			61.2	1.5668	61
					15.3	1.3387	0.3	1.2258	15.4	1.1347	29.1	0.9688																																			61.3	1.5672	61.1
					15.4	1.3387	0.4	1.2258	15.5	1.1347	29.2	0.9573																																			61.4	1.5681	61.2
					15.4	1.3384	0.4	1.2255	15.5	1.1341	29.2	0.9363																																			61.6	1.5684	61.3
					15.4	1.3387	0.5	1.2252	15.6	1.1347	29.2	0.9158																																			61.7	1.5687	61.4
					15.4	1.3387	0.5	1.2249	15.7	1.1337	29.2	0.8991																																			61.8	1.569	61.5
					15.5	1.3387	0.6	1.2249	15.8	1.1334	29.2	0.8857																																			61.8	1.5699	61.6
					15.5	1.339	0.7	1.2243	15.8	1.1331	29.3	0.8584																																			61.9	1.5706	61.7
					15.5	1.339	0.7	1.2243	15.9	1.1331	29.3	0.8445																																			62	1.5709	61.8
					15.5	1.339	0.7	1.224	16	1.1325	29.3	0.8222																																			62.2	1.5712	61.9
					15.6	1.339	0.8	1.2243	16	1.1328	29.3	0.7865																																			62.2	1.5712	62
					15.6	1.339	0.9	1.2243	16.1	1.1319	29.4	0.7165																																			62.3	1.5721	62.1
					15.6	1.3393	0.9	1.224	16.2	1.1316	29.4	0.683																																			62.4	1.5718	62.2
					15.6	1.339	0.9	1.224	16.3	1.1316	29.4	0.6191																																			62.5	1.5724	62.3
					15.7	1.3393	1	1.2236	16.4	1.1306	29.4	0.5847																																			62.7	1.573	62.4
					15.7	1.3393	1.1	1.223	16.4	1.13	29.4	0.563																																			62.7	1.5734	62.5
					15.7	1.3393	1.1	1.223	16.5	1.1303	29.4	0.4957																																			62.8	1.5743	62.6
					15.7	1.339	1.1	1.223	16.6	1.1306	29.5	0.4182																																			62.9	1.5746	62.7
					15.8	1.3393	1.2	1.223	16.7	1.13	29.5	0.3637																																			63	1.5749	62.8
					15.8	1.3393	1.2	1.2227	16.7	1.1291	29.5	0.3373																																			63.1	1.5755	62.9
					15.8	1.3396	1.3	1.2224	16.8	1.1288	29.5	0.2837																																			63.3	1.5755	63
					15.8	1.3393	1.3	1.2221	16.9	1.1288	29.5	0.2148																																			63.4	1.5758	63.1
					15.9	1.3393	1.4	1.2221	17	1.1288	29.5	0.1789																																			63.5	1.5761	63.2
					15.9	1.3396	1.4	1.2221	17	1.1282	29.5	0.1423																																			63.5	1.5765	63.3
					15.9	1.3396	1.5	1.2218	17.1	1.1279	29.5	0.1132																																			63.7	1.5777	63.4
					15.9	1.3396	1.6	1.2215	17.2	1.1272	29.5	0.097																																			63.7	1.5774	63.5
					16	1.3396	1.6	1.2215	17.3	1.1269	29.5	0.904																																			63.8	1.5774	63.6
					16	1.3396	1.6	1.2212	17.3	1.1263	29.5	1.1666																																			63.9	1.578	63.7
					16	1.3396	1.7	1.2215	17.4	1.1269	29.5	1.1762																																			64.1	1.5783	63.8
					16	1.3396	1.7	1.2212	17.5	1.1266	29.5	1.1815																																			64.1	1.5792	63.9
					16.1	1.3399	1.8	1.2209	17.6	1.126	29.5	1.1824																																			64.2	1.5796	64
					16.1	1.3399	1.8	1.2209	17.6	1.126																																					64.3	1.5796	64.1
					16.1	1.3396	1.9	1.2209	17.7	1.126																																					64.4	1.5799	64.2
					16.1	1.3399	1.9	1.2202	17.8	1.1251																																					64.6	1.5805	64.3
					16.2	1.3399	2	1.2205	17.9	1.1251																																					64.7	1.5802	64.4
					16.2	1.3399	2	1.2205	17.9	1.1235																																					64.8	1.5808	64.5
					16.2	1.3402	2.1	1.2202	18	1.1232																																					64.8	1.5802	64.6
					16.2	1.3399	2.2	1.2199	18.1	1.1229																																					64.9	1.5802	64.7
					16.3	1.3399	2.2	1.2199	18.2	1.1229																																					65	1.5805	64.8
					16.3	1.3402	2.2	1.2199	18.2	1.1226																																					65.1	1.5802	64.9
					16.3	1.3405	2.3	1.2196	18.3	1.1217																																					65.2	1.5802	65
					16.3	1.3402	2.3	1.2193	18.4	1.122																																					65.3	1.5802	65.1
					16.4	1.3402	2.4	1.219	18.5	1.1217																																					65.4	1.5799	65.2
					16.4	1.3402	2.5	1.2187	18.5	1.1217																																					65.5	1.5796	65.3
					16.4	1.3405	2.5	1.219	18.6	1.121																																					65.6	1.5799	65.4
					16.4	1.3402	2.6	1.2187	18.7	1.1207																																					65.7	1.5792	65.5
					16.5	1.3402	2.6	1.2187	18.8	1.1204																																					65.8	1.5799	65.6
					16.5	1.3405	2.7	1.2184	18.8	1.1198																																					65.9	1.5799	65.7
					16.5	1.3405	2.7	1.2184	18.9	1.1186																																					66.1	1.5796	65.8
					16.5	1.3405	2.8	1.2181	19	1.1192																																					66.2	1.5792	65.9
					16.6	1.3405	2.8	1.2184	19.1	1.1189																																					66.2	1.5796	66
					16.6	1.3405	2.8	1.2178	19.1	1.1179																																					66.4	1.5796	66.1
					16.6	1.3408	2.9	1.2178	19.2	1.1182																																					66.5	1.5796	66.2
					16.6	1.3405	3	1.2174	19.3	1.1179																																					66.5	1.5796	66.3
					16.7	1.3408	3	1.2174	19.4	1.1167																																					66.6	1.5796	66.4
					16.7	1.3408	3.1	1.2174	19.4	1.1167																																					66.8	1.5796	66.5
					16.7	1.3408	3.1	1.2174	19.5	1.1164																																					66.9	1.5796	66.6
					16.7	1.3408	3.1	1.2174	19.6	1.1161																																					67	1.5796	66.7
					16.8	1.3408	3.2	1.2171	19.7	1.1151																																					67.1	1.5796	66.8
					16.8	1.3408	3.2	1.2171	19.7	1.1155																																					67.1	1.5796	66.9
					16.8	1.3411	3.3	1.2168	19.8	1.1148																																					67.2	1.5799	67
					16.8	1.3408	3.3	1.2168	19.9	1.1139																																					67.3	1.5802	67.1
					16.9	1.3411	3.4	1.2168	20	1.1133																																					67.4	1.5805	67.2
					16.9	1.3408	3.4	1.2165	20	1.113																																					67.5	1.5811	67.3
					16.9	1.3408	3.5	1.2165	20.1	1.1124																																					67.7	1.5814	67.4
					16.9	1.3408	3.6	1.2162	20.2	1.1114																																					67.7	1.5805	67.5
					17	1.3411	3.6	1.2156	20.3	1.112																																					67.8	1.5817	67.6
					17	1.3411	3.7	1.2162	20.3	1.1117																																					67.9	1.5808	67.7
					17	1.3411	3.7	1.2159	20.4	1.1102																																					68.1	1.5817	67.8
					17	1.3415	3.7	1.2159	20.5	1.1108																																					68.2	1.5811	67.9
					17.1	1.3411	3.8	1.2156	20.6	1.1093																																					68.2	1.5814	68
					17.1	1.3415	3.9	1.2156	20.6	1.1099																																					68.3	1.5814	68.1
					17.1	1.3415	3.9	1.2156	20.7	1.1096																																					68.4	1.582	68.2
					17.1	1.3415	4	1.2153	20.8	1.1093																																					68.6	1.5817	68.3
					17.2	1.3415	4	1.215	20.8	1.1086																																					68.6	1.582	68.4
					17.2	1.3415	4.1	1.215	20.9	1.1083																																					68.7	1.5836	68.5
					17.2	1.3418	4.1	1.215	21	1.1074																																					68.8	1.5823	68.6
					17.2	1.3418	4.1	1.2147	21.1	1.1065																																					69	1.583	68.7
					17.3	1.3418	4.2	1.2143	21.2	1.1068																																					69	1.5845	68.8
					17.3	1.3418	4.3	1.2143	21.2	1.1055																																					69.1	1.5827	68.9
					17.3	1.3418	4.3	1.2147	21.3	1.1046																																					69.2	1.583	69
					17.3	1.3418	4.3	1.214	21.4	1.1052																																					69.3	1.5842	69.1
					17.4	1.3418	4.4	1.214	21.5	1.1046																																					69.4	1.5839	69.2
					17.4	1.3418	4.5	1.2137	21.5	1.1043																																					69.5	1.5851	69.3
					17.4	1.3418	4.5	1.2137	21.6	1.1037																																					69.7	1.5845	69.4
					17.4	1.3421	4.6	1.2134	21.7	1.1031																																					69.8	1.5858	69.5
					17.5	1.3418	4.6	1.2134	21.7	1.1018																																					69.8	1.5845	69.6
					17.5	1.3418	4.7	1.2131	21.8	1.1006																																					70	1.5848	69.7
					17.5	1.3421	4.7	1.2131	21.9	1.1009																																					70	1.5854	69.8
					17.5	1.3421	4.8	1.2131	22	1.1003																																					70.2	1.5864	69.9
					17.6	1.3421	4.8	1.2128	22.1	1.099																																					70.2	1.5858	70
					17.6	1.3421	4.9	1.2128	22.1	1.099																																					70.4	1.5851	70.1
					17.6	1.3421	4.9	1.2125	22.2	1.0984																																					70.5	1.5873	70.2
					17.6	1.3424	5	1.2128	22.3	1.0978																																					70.6	1.5858	70.3
					17.7	1.3424	5	1.2125	22.4	1.0969																																					70.7	1.5861	70.4
					17.7	1.3421	5.1	1.2125	22.4	1.0962																																					70.7	1.5861	70.5
					17.7	1.3424	5.1	1.2125	22.5	1.0956																																					70.8	1.5864	70.6
					17.7	1.3424	5.2	1.2122	22.6	1.0938																																					70.9	1.5864	70.7
					17.8	1.3424	5.2	1.2122	22.7	1.0944																																					71	1.5864	70.8
					17.8	1.3424	5.3	1.2116	22.7	1.0934																																					71	1.3542	70.9
					17.8	1.3424	5.3	1.2112	22.8	1.0928																																					71	1.3467	71
[truncated: 1,729 more rows]
[truncated: 23 more columns]

## Sheet: Fig. 4
Fig. 4a					Fig. 4b											Fig. 4c				Fig. 4d			The inset in Fig. 4d											Fig. 4e					The inset in Fig. 4e
[truncated: 2,525 more rows]
[truncated: 5 more columns]

[truncated: 32 more sheets: Fig. 5, Supplementary Fig. 4, Supplementary Fig. 5, Supplementary Fig. 6, Supplementary Fig. 7, Supplementary Fig. 8, Supplementary Fig. 9, Supplementary Fig. 10, Supplementary Fig. 11, Supplementary Fig. 13, Supplementary Fig. 15, Supplementary Fig. 16, Supplementary Fig. 17, Supplementary Fig. 19, Supplementary Fig. 23, Supplementary Fig. 24, Supplementary Fig. 25, Supplementary Fig. 26, Supplementary Fig. 27, Supplementary Fig. 28 …]
